# Supplementary material for: Machine Learning-Based Identification of Hub Genes and Temporal Regulation Mechanisms in Zebrafish Fin Regeneration
Source: Genes (Basel). 2026 Apr 24;17(5):503. doi: 10.3390/genes17050503 (PMC13205852; doi:10.3390/genes17050503)
Supplement: Supplementary file 1 [file genes-17-00503-s001.zip]

Archive with 1 entries (1 files):
- genes-4240987-supplementary.xlsx
