# Supplementary material for: Machine Learning-Based Identification of Hub Genes and Temporal Regulation Mechanisms in Zebrafish Fin Regeneration
Source: Genes (Basel). 2026 Apr 24;17(5):503. doi: 10.3390/genes17050503 (PMC13205852; doi:10.3390/genes17050503)
Supplement: Supplementary file 1 [file genes-17-00503-s001.zip › genes-4240987-supplementary.xlsx]

## Sheet: S1_Sample Information
sample_id	time	project	condition
GSM4885963	0dpa	GSE160909	control
GSM4885964	0dpa	GSE160909	control
GSM4885965	0dpa	GSE160909	control
GSM4411406	0dpa	GSE146960	control
GSM4411407	0dpa	GSE146960	control
GSM4411410	0dpa	GSE146960	control
GSM4411411	0dpa	GSE146960	control
GSM4411412	0dpa	GSE146960	control
GSM4455080	0dpa	GSE146960	control
GSM3611563	0dpa	GSE126701	control
GSM3611564	0dpa	GSE126701	control
GSM3611567	0dpa	GSE126701	control
GSM3611568	0dpa	GSE126701	control
GSM3611571	0dpa	GSE126701	control
GSM3611572	0dpa	GSE126701	control
GSM3611577	0dpa	GSE126701	control
GSM3611578	0dpa	GSE126701	control
GSM4411413	1dpa	GSE146960	case
GSM4411414	1dpa	GSE146960	case
GSM4411415	1dpa	GSE146960	case
GSM3611573	1dpa	GSE126701	case
GSM3611574	1dpa	GSE126701	case
GSM3611579	1dpa	GSE126701	case
GSM3611580	1dpa	GSE126701	case
GSM4455082	3dpa	GSE146960	case
GSM4885966	3dpa	GSE160909	case
GSM4885967	3dpa	GSE160909	case
GSM4885968	3dpa	GSE160909	case
GSM4411408	4dpa	GSE146960	case
GSM4411409	4dpa	GSE146960	case
GSM3611565	4dpa	GSE126701	case
GSM3611566	4dpa	GSE126701	case
GSM3611569	4dpa	GSE126701	case
GSM3611570	4dpa	GSE126701	case
GSM3611575	4dpa	GSE126701	case
GSM3611576	4dpa	GSE126701	case
GSM3611581	4dpa	GSE126701	case
GSM3611582	4dpa	GSE126701	case
GSM4885969	7dpa	GSE160909	case
GSM4885970	7dpa	GSE160909	case
GSM4885971	7dpa	GSE160909	case

## Sheet: S2_Silhouette
SampleID	Silhouette_Before	Silhouette_After
GSM3611563	-0.19584	-0.112182
GSM3611564	-0.0928675	-0.0872064
GSM3611565	0.0656721	-0.0284955
GSM3611566	0.0119937	-0.0489454
GSM3611567	-0.289315	-0.159179
GSM3611568	-0.327494	-0.178552
GSM3611569	0.0987318	-0.0241651
GSM3611570	0.0617435	-0.0404367
GSM3611571	-0.408397	-0.136591
GSM3611572	0.314172	-0.0858684
GSM3611573	0.286988	-0.0806243
GSM3611574	0.289072	-0.0835805
GSM3611575	0.300442	-0.0618504
GSM3611576	0.322379	-0.0595857
GSM3611577	0.133375	-0.231173
GSM3611578	0.248389	-0.0637024
GSM3611579	0.255378	-0.181451
GSM3611580	0.353434	-0.0942807
GSM3611581	0.272645	-0.0872922
GSM3611582	0.376634	-0.101912
GSM4411406	0.255291	-0.10931
GSM4411407	-0.193056	0.00280181
GSM4411408	-0.359219	-0.0399331
GSM4411409	-0.353004	-0.0245464
GSM4411410	-0.0932845	0.0226316
GSM4411411	-0.0886082	0.0188546
GSM4411412	-0.125152	0.0132353
GSM4411413	-0.167232	0.0151876
GSM4411414	-0.126048	0.0025735
GSM4411415	-0.121522	-2.31447e-05
GSM4455080	-0.34461	0.0297951
GSM4455082	-0.334963	0.0222706
GSM4885963	0.131485	0.239463
GSM4885964	0.131398	0.239466
GSM4885965	0.131211	0.23929
GSM4885966	0.131508	0.239142
GSM4885967	0.131642	0.239149
GSM4885968	0.131455	0.23895
GSM4885969	0.131755	0.239648
GSM4885970	0.131499	0.239627
GSM4885971	0.131562	0.239668
mean	0.0294938	0.00392358

## Sheet: S3_Limma
	logFC	AveExpr	t	P.Value	adj.P.Val	B
cryba1l1	624.481	580.264	14.9181	8.26035e-18	6.18447e-14	2.71368
admp	209.43	191.111	14.8008	1.07717e-17	6.18447e-14	2.69185
man2a1	111.419	110.114	14.6396	1.5548e-17	6.18447e-14	2.66123
ern1	485.745	494.485	14.3019	3.38502e-17	1.00983e-13	2.59457
dyrk1aa	2287.35	2236.07	13.1446	5.37245e-16	1.28219e-12	2.33758
trim36	488.007	425.622	13.0135	7.42216e-16	1.47614e-12	2.30538
ipo11	214.235	204.29	12.9377	8.95491e-16	1.52656e-12	2.28645
zgc:194312	373.162	336.447	12.3508	3.92268e-15	4.99211e-12	2.13185
cldnd1b	196.713	186.314	12.3291	4.14614e-15	4.99211e-12	2.12585
lmbrd2a	381.737	361.617	12.3256	4.18345e-15	4.99211e-12	2.12487
usp47	923.31	847.146	12.2699	4.82473e-15	5.23396e-12	2.10935
atp2b4	2122.02	1951.16	12.2197	5.48905e-15	5.45841e-12	2.09523
cdadc1	180.043	167.576	12.1883	5.95036e-15	5.46197e-12	2.08636
thop1	637.3	546.374	12.1424	6.69738e-15	5.70856e-12	2.07329
mxi1	1906.43	1573.63	12.1014	7.44492e-15	5.73325e-12	2.06154
tmed7	3779.77	3440.04	12.089	7.68725e-15	5.73325e-12	2.05797
cwf19l2	1373.21	1414.52	12.0269	9.02903e-15	6.33785e-12	2.03998
susd6	2708.77	2506.07	11.9813	1.0163e-14	6.73751e-12	2.02666
arnt	515.106	494.958	11.9457	1.1149e-14	7.00216e-12	2.01619
vgll4b	1793.39	1673.62	11.924	1.17978e-14	7.03918e-12	2.00977
clrn1	1454.89	1249.92	11.9026	1.24749e-14	7.08871e-12	2.00342
pnpla7a	321.626	290.436	11.8657	1.37362e-14	7.41305e-12	1.99243
zgc:113263	257.958	239.102	11.8507	1.42881e-14	7.41305e-12	1.98792
hmces	357.086	337.545	11.8256	1.52565e-14	7.58564e-12	1.9804
slc20a2	1128.02	1097.75	11.7824	1.70883e-14	8.1566e-12	1.96734
tbc1d10b	377.533	335.687	11.7617	1.80414e-14	8.22896e-12	1.96106
sgta	530.639	458.731	11.7497	1.86191e-14	8.22896e-12	1.95741
ephb2b	296.472	265.404	11.718	2.02374e-14	8.33327e-12	1.94773
si:ch211-147a11.3	226.492	197.407	11.7178	2.02518e-14	8.33327e-12	1.94765
has3	33.717	27.5041	11.6603	2.3565e-14	9.37338e-12	1.92996
lmna	18076.6	16473	11.5581	3.08825e-14	1.17336e-11	1.8981
fbxl3b	1567.88	1517.79	11.5511	3.14652e-14	1.17336e-11	1.89588
ppfia4	50.0619	46.6029	11.5204	3.41409e-14	1.19069e-11	1.88618
arid1aa	1533.88	1388.58	11.5194	3.42315e-14	1.19069e-11	1.88587
slc24a2	44.6147	42.268	11.5118	3.49234e-14	1.19069e-11	1.88348
atg16l1	503.395	475.687	11.4567	4.04446e-14	1.28743e-11	1.86594
hnrnpr	3412.2	3511.94	11.4525	4.08967e-14	1.28743e-11	1.8646
slain2	816.262	767.063	11.4516	4.09974e-14	1.28743e-11	1.86431
gnrh3	27.0658	24.1273	11.4286	4.35948e-14	1.33389e-11	1.85692
pdhx	1595.47	1586.15	11.4165	4.50252e-14	1.34321e-11	1.85304
mntb	476.462	496.282	11.398	4.73071e-14	1.35434e-11	1.84707
purba	847.995	753.142	11.3952	4.76681e-14	1.35434e-11	1.84615
gatad2ab	1341.9	1318.99	11.3709	5.08723e-14	1.41176e-11	1.83828
atg4a	450.197	386.413	11.3552	5.30438e-14	1.43857e-11	1.83321
tmem39a	3522.17	3166.72	11.328	5.70694e-14	1.51335e-11	1.82432
h3f3d	13734.6	13087	11.3132	5.93748e-14	1.54026e-11	1.81949
baz2a	2113.36	1870.46	11.2752	6.5766e-14	1.66976e-11	1.80699
appl2	560.507	498.67	11.2568	6.90928e-14	1.69859e-11	1.80094
srsf3b	3490.22	3342.86	11.2533	6.97485e-14	1.69859e-11	1.79978
si:dkey-10o6.2	101.211	86.9513	11.2274	7.47851e-14	1.78482e-11	1.7912
trim8b	1349.83	1311.69	11.2028	7.99216e-14	1.85052e-11	1.78301
numb	1008.51	1085.06	11.1995	8.06394e-14	1.85052e-11	1.7819
tsc22d1	2163.43	1792.6	11.1704	8.72306e-14	1.964e-11	1.77217
ttll11	37.9396	32.1994	11.1596	8.9822e-14	1.9849e-11	1.76854
fem1a	1309.34	1335.5	11.0942	1.07241e-13	2.32119e-11	1.74643
kcnc2	55.4387	43.6891	11.0884	1.0893e-13	2.32119e-11	1.74448
mpped2a	519.641	460.775	11.0769	1.12378e-13	2.32225e-11	1.74057
gpc4	2153.63	1953.07	11.0753	1.12872e-13	2.32225e-11	1.74002
actr5	379.01	343.215	11.0299	1.27685e-13	2.58248e-11	1.72451
nlk2	205.672	199.81	11.016	1.32634e-13	2.63786e-11	1.71971
il11ra	53.1593	47.5846	11.0055	1.36469e-13	2.66965e-11	1.7161
wasf2	2967.15	2668.16	10.9707	1.50038e-13	2.84988e-11	1.70409
snx27b	152.531	128.957	10.9697	1.50459e-13	2.84988e-11	1.70373
slc35a1	562.804	548.944	10.9602	1.54431e-13	2.87941e-11	1.70042
tsen15	108.91	98.446	10.9505	1.5858e-13	2.90876e-11	1.69705
fstl4	96.756	92.5675	10.9452	1.6088e-13	2.90876e-11	1.69521
ubl7b	1600.85	1379.38	10.8943	1.84901e-13	3.29317e-11	1.67743
zgc:173517	64.4901	51.0277	10.8801	1.92225e-13	3.37174e-11	1.67244
pcsk7	1989.74	1937.52	10.8715	1.96822e-13	3.37174e-11	1.66941
camlg	848.626	739.017	10.8693	1.98004e-13	3.37174e-11	1.66864
eed	1412.95	1344.56	10.8646	2.00615e-13	3.37174e-11	1.66695
anxa4	2342.74	2064.86	10.8497	2.08993e-13	3.46376e-11	1.66169
smad9	617.306	520.405	10.8354	2.17326e-13	3.55253e-11	1.65664
csnk1g1	386.162	375.25	10.8287	2.21396e-13	3.57017e-11	1.65425
med30	193.278	149.75	10.8213	2.25894e-13	3.59413e-11	1.65165
ece2b	265.359	212.254	10.8126	2.31363e-13	3.63271e-11	1.64855
neu4	51.1763	43.059	10.7858	2.49097e-13	3.86035e-11	1.63898
nfe2l1b	1150.17	1100.56	10.7748	2.56774e-13	3.92831e-11	1.63503
upf1	3567.45	3446.27	10.7635	2.64847e-13	4.00053e-11	1.63101
stub1	1091.65	1085.31	10.737	2.84974e-13	4.25075e-11	1.62145
clint1a	2590.34	2331.47	10.7206	2.98143e-13	4.39228e-11	1.61555
ipmkb	227.081	241.929	10.7111	3.06121e-13	4.45481e-11	1.61209
pcxa	3962.84	4249.93	10.7048	3.11448e-13	4.47772e-11	1.60983
rab3gap1	1381.02	1251.72	10.6945	3.20436e-13	4.5521e-11	1.6061
bmf2	58.1213	50.9671	10.6657	3.47032e-13	4.84424e-11	1.59561
klc4	601.661	496.042	10.6635	3.4912e-13	4.84424e-11	1.59482
frs2a	232.68	232.2	10.6448	3.67751e-13	5.00875e-11	1.58796
arl2bp	188.232	173.851	10.6432	3.6937e-13	5.00875e-11	1.58738
l3mbtl3	120.461	118.812	10.6349	3.77907e-13	5.02433e-11	1.58436
smad7	1053.95	864.156	10.634	3.7894e-13	5.02433e-11	1.584
akirin2	2589	2394.64	10.6185	3.95505e-13	5.179e-11	1.57834
scmh1	227.868	180.159	10.6141	4.00385e-13	5.179e-11	1.57671
mink1	343.262	361.204	10.6112	4.03626e-13	5.179e-11	1.57564
mycbp	819.979	807.887	10.5875	4.31048e-13	5.44811e-11	1.56692
derl3	166.882	140.012	10.5829	4.36605e-13	5.44811e-11	1.56521
msi2b	244.719	202.648	10.5815	4.38296e-13	5.44811e-11	1.5647
rnf111	1787.38	1803.29	10.5538	4.73502e-13	5.82506e-11	1.5544
lsm14aa	766.948	692.066	10.5488	4.80154e-13	5.83197e-11	1.55254
efnb2a	785.174	815.443	10.5399	4.92169e-13	5.83197e-11	1.54923
cpeb3	187.776	177.445	10.539	4.93338e-13	5.83197e-11	1.54892
pacrg	135.35	109.937	10.5315	5.03853e-13	5.83197e-11	1.54609
pcdh1g18	216.33	185.567	10.5291	5.0711e-13	5.83197e-11	1.54523
slc25a27	90.7749	70.9678	10.5284	5.08155e-13	5.83197e-11	1.54496
sf3a2	2417.09	2129.56	10.5257	5.12008e-13	5.83197e-11	1.54394
pcdh1gb2	212.302	181.375	10.5249	5.13163e-13	5.83197e-11	1.54364
dedd	718.638	669.003	10.5099	5.35053e-13	6.02339e-11	1.53804
idh3g	618.386	552.545	10.4881	5.68563e-13	6.32094e-11	1.52988
pggt1b	1672.43	1522.86	10.4859	5.72079e-13	6.32094e-11	1.52905
fam53b	2044.93	1953.32	10.4823	5.77818e-13	6.32578e-11	1.5277
fbxo16	12.3156	12.1189	10.4635	6.09053e-13	6.57552e-11	1.52061
hsd17b2	97.8017	82.175	10.462	6.11651e-13	6.57552e-11	1.52003
adi1	329.464	274.984	10.4582	6.18092e-13	6.58544e-11	1.51862
slc35f3a	224.009	188.341	10.4453	6.40859e-13	6.76758e-11	1.51373
golga2	1806.99	1865.37	10.4254	6.77599e-13	7.0928e-11	1.50618
rps12	43029.6	40911.8	10.3739	7.82819e-13	8.05223e-11	1.48655
ppfibp2b	681.16	702.543	10.3718	7.87406e-13	8.05223e-11	1.48575
pcdh1a6	61.9852	54.4261	10.3709	7.895e-13	8.05223e-11	1.48539
fa2h	1009.61	1057.51	10.3491	8.39222e-13	8.43772e-11	1.47704
pcdh1g2	216.192	186.12	10.3482	8.41438e-13	8.43772e-11	1.47668
dhx32a	148.939	133.35	10.3412	8.58155e-13	8.53364e-11	1.47399
trim8a	996.965	879.078	10.3375	8.66967e-13	8.55002e-11	1.47259
ucp3	1662.49	1582.36	10.308	9.42052e-13	9.19383e-11	1.46119
otud5a	1557.53	1468.66	10.3051	9.49879e-13	9.19383e-11	1.46005
zgc:153284	33857.4	31585.8	10.3015	9.5944e-13	9.19383e-11	1.45867
vash2	169.372	135.363	10.3002	9.63067e-13	9.19383e-11	1.45815
map2k4b	1191.75	1093.41	10.2864	1.00116e-12	9.35517e-11	1.45281
slc35e1	671.439	625.919	10.2856	1.00337e-12	9.35517e-11	1.4525
kbtbd8	205.577	187.471	10.2856	1.00349e-12	9.35517e-11	1.45249
tefb	1692.47	1763.43	10.2814	1.01551e-12	9.39388e-11	1.45084
si:dkey-177p2.6	1512.56	1462.45	10.2547	1.09488e-12	1.00502e-10	1.44044
pcdh1g9	203.477	173.127	10.2446	1.12657e-12	1.0216e-10	1.43649
otud5b	804.374	690.513	10.2435	1.13007e-12	1.0216e-10	1.43606
cdc14ab	386.63	362.074	10.2351	1.1571e-12	1.03817e-10	1.43279
wwtr1	1101.36	991.902	10.221	1.20406e-12	1.067e-10	1.42726
slc1a5	2337.7	2283.86	10.2201	1.20711e-12	1.067e-10	1.42691
kifc1	300.195	204.274	10.2154	1.22334e-12	1.07339e-10	1.42505
pcdh1g3	204.898	174.8	10.2097	1.24322e-12	1.08288e-10	1.42281
acbd3	1145.34	940.765	10.1964	1.29101e-12	1.11635e-10	1.41756
zgc:158464	253.985	239.826	10.191	1.31091e-12	1.1254e-10	1.41542
pcdh1a4	60.8635	53.574	10.1873	1.32453e-12	1.12898e-10	1.41398
nr2f6b	341.053	334.144	10.1771	1.36345e-12	1.14952e-10	1.40994
dnajb13	107.632	105.092	10.1759	1.3679e-12	1.14952e-10	1.40948
spryd3	447.697	462.768	10.1618	1.42367e-12	1.18802e-10	1.40389
cstf2	2729.59	2394.11	10.1541	1.45535e-12	1.2011e-10	1.40081
prpf38b	2204.81	2047.69	10.1531	1.45948e-12	1.2011e-10	1.40042
foxo1a	2362.37	2331.84	10.1463	1.48756e-12	1.21583e-10	1.39774
rapgef5b	54.9393	47.7343	10.139	1.51897e-12	1.23306e-10	1.39481
zgc:171727	37.1324	36.7662	10.1363	1.53043e-12	1.23396e-10	1.39376
napga	439.554	407.703	10.1226	1.5914e-12	1.27451e-10	1.38827
ip6k2a	1789.69	1472.44	10.091	1.7409e-12	1.38494e-10	1.37562
pcdh1g1	208.65	177.926	10.0796	1.79804e-12	1.42093e-10	1.37105
rnf40	1295.54	1193.21	10.075	1.82181e-12	1.43024e-10	1.3692
snrnp27	952.676	823.876	10.0663	1.8677e-12	1.43693e-10	1.36568
bach1b	750.85	690.735	10.0658	1.87034e-12	1.43693e-10	1.36548
mmd2a	75.2694	60.2948	10.0649	1.87516e-12	1.43693e-10	1.36511
snrpb	8062.73	6947.42	10.0642	1.8785e-12	1.43693e-10	1.36486
asb7	150.163	137.401	10.0611	1.89529e-12	1.44054e-10	1.3636
pcbp2	4438.61	4545.17	10.0565	1.92009e-12	1.44531e-10	1.36176
atp1a1a.2	1158.42	1038.79	10.0555	1.92579e-12	1.44531e-10	1.36134
atg9b	154.082	136.165	10.052	1.94484e-12	1.44612e-10	1.35994
hmgxb4a	72.6556	63.7653	10.0509	1.9511e-12	1.44612e-10	1.35949
tcp11l2	1219.18	971.123	10.0459	1.97897e-12	1.45772e-10	1.35747
agt	60.5755	54.906	10.0416	2.00356e-12	1.46678e-10	1.35572
zgc:77486	367.996	358.34	10.0391	2.01791e-12	1.46828e-10	1.35471
letmd1	831.962	784.534	10.0318	2.06044e-12	1.48502e-10	1.35174
lipt2	174.917	157.308	10.0308	2.06609e-12	1.48502e-10	1.35135
mapk14b	493.396	468.681	10.0282	2.08156e-12	1.48502e-10	1.35029
mier3a	667.243	614.416	10.0267	2.09071e-12	1.48502e-10	1.34967
stt3b	3348.37	2921.17	10.0235	2.10954e-12	1.48953e-10	1.34839
ndufb4	1228.67	1068.41	10.0176	2.14562e-12	1.5061e-10	1.34598
zgc:112334	276.156	267.588	10.0131	2.17312e-12	1.51047e-10	1.34416
ppp1r10	4468.55	4232.83	10.0125	2.17717e-12	1.51047e-10	1.3439
tank	104.777	90.7503	10.0067	2.21346e-12	1.52477e-10	1.34154
brpf1	654.335	641.449	10.0051	2.22333e-12	1.52477e-10	1.3409
pgpep1	218.877	201.288	10.0025	2.24005e-12	1.52746e-10	1.33984
zgc:165573	126.574	110.316	9.99115	2.31378e-12	1.56877e-10	1.33521
slc25a19	319.226	300.696	9.98445	2.3585e-12	1.58947e-10	1.33247
psen2	898.417	838.066	9.9826	2.37095e-12	1.58947e-10	1.33172
qkia	2723.13	2302.64	9.97962	2.39128e-12	1.59414e-10	1.3305
bcar3	3197.4	3352.16	9.97726	2.40741e-12	1.59598e-10	1.32954
fam199x	585.002	573.996	9.96417	2.49923e-12	1.6375e-10	1.32418
zgc:101562	145.5	159.331	9.963	2.50761e-12	1.6375e-10	1.3237
ndufa6	1584.99	1496.04	9.96178	2.51639e-12	1.6375e-10	1.32319
cep97	641.548	600.664	9.96059	2.52493e-12	1.6375e-10	1.32271
kbtbd4	117.749	101.577	9.95802	2.54361e-12	1.6407e-10	1.32165
fbxo7	877.676	867.46	9.9511	2.59445e-12	1.66449e-10	1.31881
dclk1a	39.037	34.0208	9.9339	2.72543e-12	1.73917e-10	1.31173
unc45a	612.929	529.719	9.92803	2.77157e-12	1.75192e-10	1.30931
pcdh1gc6	198.323	169.222	9.92763	2.77476e-12	1.75192e-10	1.30915
pcdh1g31	197.052	168.172	9.92381	2.80535e-12	1.75338e-10	1.30757
ubl3b	566.824	528.285	9.92367	2.80646e-12	1.75338e-10	1.30751
pcdh1g32	197.511	168.588	9.91716	2.85931e-12	1.76958e-10	1.30482
pcdh1gc5	197.067	168.06	9.91222	2.90001e-12	1.76958e-10	1.30279
pcdh1g30	196.982	168.084	9.91171	2.90431e-12	1.76958e-10	1.30257
pcdh1g22	196.574	167.957	9.91064	2.91319e-12	1.76958e-10	1.30213
pcdh1g26	196.426	167.887	9.91046	2.91472e-12	1.76958e-10	1.30205
oser1	1696.98	1542.94	9.9094	2.9236e-12	1.76958e-10	1.30162
srrd	1418.48	1373.66	9.90737	2.94068e-12	1.76958e-10	1.30078
parp16	550.25	506.864	9.90614	2.95103e-12	1.76958e-10	1.30027
clcn4	270.773	244.908	9.89407	3.05503e-12	1.81803e-10	1.29526
pcdh1a3	63.2899	55.6674	9.89324	3.0623e-12	1.81803e-10	1.29492
slc35c2	1007.86	921.202	9.889	3.09978e-12	1.83117e-10	1.29316
kansl2	1132.8	958.795	9.88634	3.12349e-12	1.83261e-10	1.29206
cep89	153.028	133.498	9.88529	3.13292e-12	1.83261e-10	1.29162
si:ch211-154o6.3	368.898	307.535	9.87991	3.18169e-12	1.84338e-10	1.28938
dennd6aa	62.0058	57.4951	9.87985	3.18224e-12	1.84338e-10	1.28936
rassf2a	284.749	242.195	9.8778	3.20101e-12	1.8453e-10	1.28851
mcm7	4154.25	3461.12	9.87414	3.23487e-12	1.85585e-10	1.28698
ppiab	20312.8	19211.5	9.8715	3.25942e-12	1.86099e-10	1.28589
slkb	236.376	191.172	9.86942	3.27896e-12	1.86323e-10	1.28502
pcdh1g29	197.265	168.327	9.86649	3.30673e-12	1.87011e-10	1.2838
zgc:100829	2288.36	2064.02	9.86231	3.34665e-12	1.87071e-10	1.28206
pcdh1g33	196.104	167.535	9.86181	3.35142e-12	1.87071e-10	1.28185
zswim5	2323.92	2135.78	9.86146	3.35482e-12	1.87071e-10	1.2817
hs6st2	1331.11	1187.98	9.85316	3.43576e-12	1.90693e-10	1.27824
kaznb	490.095	532.25	9.84928	3.47437e-12	1.91943e-10	1.27661
terfa	1597.98	1469.17	9.84546	3.51271e-12	1.93167e-10	1.27502
rars2	240.449	249.396	9.83934	3.57504e-12	1.95022e-10	1.27246
zgc:153184	249.737	207.229	9.83894	3.57914e-12	1.95022e-10	1.27229
fbxo42	627.069	551.082	9.82928	3.68006e-12	1.98778e-10	1.26824
rps10	41939.7	41564.1	9.82854	3.68783e-12	1.98778e-10	1.26794
hexim1	2197.68	2011.53	9.82758	3.69804e-12	1.98778e-10	1.26753
unc119b	199.289	172.111	9.82204	3.75745e-12	2.01066e-10	1.26521
mfsd6b	294.457	280.317	9.81895	3.7911e-12	2.0128e-10	1.26391
gatad2b	406.248	349.94	9.81857	3.79519e-12	2.0128e-10	1.26375
itpr3	443.781	468.877	9.81524	3.83181e-12	2.02323e-10	1.26235
lpp	654.297	629.736	9.80377	3.96042e-12	2.08192e-10	1.25753
mrpl39	817.01	749.338	9.80152	3.98615e-12	2.08626e-10	1.25658
pum1	5264.02	5178.52	9.79319	4.08298e-12	2.12761e-10	1.25307
gtf2h3	80.3221	69.2802	9.7908	4.1112e-12	2.133e-10	1.25206
si:ch211-154o6.4	19.8977	15.4328	9.7846	4.18535e-12	2.16207e-10	1.24944
chchd2	2910.77	2518.92	9.78241	4.21187e-12	2.16496e-10	1.24852
ak2	3785.65	3407.61	9.78115	4.22724e-12	2.16496e-10	1.24798
pus10	681.67	587.968	9.77622	4.28777e-12	2.18658e-10	1.2459
trpc1	162.062	115.043	9.77317	4.32569e-12	2.18994e-10	1.2446
acyp1	63.9956	56.7702	9.77273	4.33107e-12	2.18994e-10	1.24442
golga1	634.718	605.059	9.76926	4.37476e-12	2.2027e-10	1.24295
kansl3	1678.6	1670.43	9.76118	4.47783e-12	2.22785e-10	1.23953
psmg1	1274.6	1144.39	9.76017	4.49098e-12	2.22785e-10	1.2391
bcl2a	72.8027	62.3804	9.75975	4.49643e-12	2.22785e-10	1.23892
pcdh2g28	726.773	576.762	9.75943	4.5005e-12	2.22785e-10	1.23879
brap	419.252	370.752	9.75808	4.51806e-12	2.22785e-10	1.23821
creb3l2	1833.55	1640.53	9.75572	4.54903e-12	2.23389e-10	1.23721
lhfpl2a	539.987	433.022	9.74969	4.62894e-12	2.26382e-10	1.23465
nrbf2b	676.944	653.271	9.7442	4.70286e-12	2.29058e-10	1.23232
cenpp	258.236	226.056	9.74168	4.73728e-12	2.29797e-10	1.23124
ncoa2	1737.2	1823.86	9.73579	4.81848e-12	2.31965e-10	1.22874
fem1c	1422.53	1313.74	9.73456	4.83572e-12	2.31965e-10	1.22821
tusc2a	68.0983	56.3148	9.73423	4.8403e-12	2.31965e-10	1.22807
thada	111.012	107.892	9.7248	4.97406e-12	2.37422e-10	1.22405
si:ch211-114c12.2	2837.96	2671.55	9.71885	5.06027e-12	2.40574e-10	1.22151
rbm4.2	2914.3	2659.67	9.71631	5.09756e-12	2.41385e-10	1.22043
cox8a	6859.07	6226.79	9.70973	5.19547e-12	2.45049e-10	1.21762
mzt2b	317.114	287.261	9.7082	5.21864e-12	2.45173e-10	1.21696
tmem115	1042.7	979.035	9.70287	5.29972e-12	2.47908e-10	1.21468
casc3	2110.07	1988.23	9.70165	5.31839e-12	2.47908e-10	1.21416
oxsr1a	491.468	408.072	9.69868	5.36437e-12	2.48575e-10	1.21288
smap1	2844.91	2842.16	9.69803	5.37436e-12	2.48575e-10	1.21261
narfl	405.826	386.992	9.69563	5.41192e-12	2.48916e-10	1.21157
atrn	1125.02	1079.49	9.69267	5.4584e-12	2.48916e-10	1.21031
wtip	220.769	169.114	9.69236	5.46342e-12	2.48916e-10	1.21017
mief2	265.293	236.429	9.69224	5.46519e-12	2.48916e-10	1.21012
gabpa	1347.92	1232.45	9.68551	5.57278e-12	2.52436e-10	1.20723
zdhhc15a	47.7079	42.0079	9.68477	5.58478e-12	2.52436e-10	1.20691
irf2bp2b	4747.93	4111.38	9.67784	5.69792e-12	2.56578e-10	1.20394
adat1	101.206	94.5884	9.67564	5.73431e-12	2.57105e-10	1.20299
si:dkey-183n20.15	128.927	118.31	9.67286	5.78075e-12	2.57105e-10	1.20179
psma1	5287.69	4684.72	9.67205	5.7943e-12	2.57105e-10	1.20145
ppp1r15a	8444.88	8256.99	9.67196	5.79579e-12	2.57105e-10	1.20141
ccm2	267.327	228.305	9.65358	6.11304e-12	2.70174e-10	1.19348
scamp4	731.238	616.697	9.65141	6.15162e-12	2.70876e-10	1.19255
bckdhb	1104.12	986.66	9.64904	6.19399e-12	2.71083e-10	1.19152
gpx1a	661.645	556.503	9.64861	6.20176e-12	2.71083e-10	1.19134
pcdh1gb9	138.517	115.484	9.63941	6.36956e-12	2.76226e-10	1.18736
luc7l	2701.97	2639.94	9.63795	6.39647e-12	2.76226e-10	1.18673
ewsr1b	9148.43	8817.03	9.63718	6.41075e-12	2.76226e-10	1.18639
si:ch211-214j24.10	2826.76	2702.59	9.63712	6.41202e-12	2.76226e-10	1.18637
kcmf1	748.95	699.118	9.63381	6.47385e-12	2.77886e-10	1.18493
sfxn2	740.092	633.633	9.61924	6.75361e-12	2.88856e-10	1.17861
dpf2l	892.145	777.581	9.61323	6.87242e-12	2.92888e-10	1.176
rnf44	168.38	161.199	9.60959	6.94551e-12	2.94949e-10	1.17442
rps15	37119.5	37070.9	9.60746	6.98862e-12	2.95728e-10	1.17349
kpnb1	13499.7	13257.2	9.60423	7.0546e-12	2.97465e-10	1.17209
gmeb1	718.256	713.096	9.60259	7.08821e-12	2.9783e-10	1.17138
jam3b	583.051	453.156	9.60037	7.13411e-12	2.98707e-10	1.17041
ccdc83	109.382	92.4477	9.58257	7.51296e-12	3.13469e-10	1.16265
arnt2	486.738	467.26	9.57775	7.61908e-12	3.16789e-10	1.16054
jak2a	2029.22	2187.1	9.57598	7.65852e-12	3.17323e-10	1.15976
cdkn1bb	2193.02	2072.21	9.57316	7.72147e-12	3.18026e-10	1.15853
zgc:173587	52.8426	44.8887	9.57199	7.74789e-12	3.18026e-10	1.15802
dido1	1485.5	1367.1	9.57133	7.76282e-12	3.18026e-10	1.15773
ndufb9	1895.28	1782.59	9.57048	7.78209e-12	3.18026e-10	1.15736
rpl37	13109.7	12433.3	9.56718	7.85713e-12	3.19997e-10	1.15591
cct2	6339.9	5429.84	9.55474	8.14702e-12	3.30675e-10	1.15046
asap3	689.707	678.056	9.54968	8.26791e-12	3.34444e-10	1.14823
glceb	325.92	259.419	9.54762	8.31754e-12	3.35315e-10	1.14733
srsf2a	4090.78	3873.14	9.54027	8.49757e-12	3.41419e-10	1.1441
arih1	875.579	757.226	9.53169	8.71298e-12	3.48899e-10	1.14032
slc25a3b	16702.2	15131.6	9.52677	8.83881e-12	3.52083e-10	1.13815
rngtt	557.364	505.937	9.52628	8.85151e-12	3.52083e-10	1.13793
sdc2	1756.01	1588.83	9.52298	8.93693e-12	3.543e-10	1.13648
snx27a	259.249	242.328	9.5206	8.99921e-12	3.55588e-10	1.13543
nudt13	39.2689	30.5621	9.51824	9.06128e-12	3.56859e-10	1.13439
camk1gb	55.4844	46.787	9.51331	9.19263e-12	3.60841e-10	1.13221
gatb	354.305	312.561	9.51216	9.22355e-12	3.60868e-10	1.1317
wdr91	367.875	334.573	9.51046	9.26937e-12	3.61475e-10	1.13095
her9	8816.48	8484.19	9.50922	9.303e-12	3.61476e-10	1.1304
ip6k2b	4626.67	4693.71	9.50723	9.35716e-12	3.61476e-10	1.12952
mir133b	18.7344	13.4834	9.50712	9.36028e-12	3.61476e-10	1.12947
mogat3a	413.721	466.219	9.49206	9.78088e-12	3.76501e-10	1.1228
wdr13	516.875	518.13	9.49067	9.82066e-12	3.76816e-10	1.12219
aldh3a2b	33.161	26.5599	9.48806	9.89568e-12	3.77946e-10	1.12103
brd2a	9406.4	9463.71	9.48745	9.91345e-12	3.77946e-10	1.12076
ches1	219.069	210.067	9.4839	1.00169e-11	3.80675e-10	1.11918
ndufv1	3393.58	3178.82	9.48076	1.01092e-11	3.82961e-10	1.11779
vipr2	43.7113	41.0288	9.47899	1.01615e-11	3.83516e-10	1.117
ankrd13c	1471.48	1360.37	9.4781	1.01881e-11	3.83516e-10	1.1166
cdk9	1318.62	1157.57	9.47605	1.02493e-11	3.84607e-10	1.11569
arih1l	413.658	355.223	9.47365	1.03214e-11	3.86097e-10	1.11463
tfg	4640.32	4165.16	9.47148	1.03869e-11	3.87333e-10	1.11366
npepl1	2635.57	2542.78	9.46904	1.04613e-11	3.88894e-10	1.11258
stambpa	628.508	636.148	9.46717	1.05188e-11	3.89815e-10	1.11174
rsrp1	19323.2	20679.6	9.46557	1.05681e-11	3.9043e-10	1.11103
srsf2b	833.53	735.989	9.45784	1.08096e-11	3.98121e-10	1.10758
cox6b1	881.989	761.094	9.45395	1.09332e-11	4.01432e-10	1.10585
sp1	1873.98	1861.08	9.44249	1.1306e-11	4.12889e-10	1.10073
dlst	4363.01	4168.79	9.44178	1.13295e-11	4.12889e-10	1.10041
foxg1c	37.3684	31.5772	9.44119	1.1349e-11	4.12889e-10	1.10015
ephb4b	1972.96	1841.64	9.43671	1.14989e-11	4.17072e-10	1.09814
btg1	21171.8	21495.2	9.43375	1.15989e-11	4.19424e-10	1.09682
usp2a	490.386	465.424	9.43243	1.16438e-11	4.19774e-10	1.09623
sft2d3	377.308	341.096	9.43011	1.17233e-11	4.2137e-10	1.09519
chtopa	2802.6	2737.83	9.42689	1.18344e-11	4.24083e-10	1.09374
ddit3	6149.73	6301.22	9.42139	1.20266e-11	4.29683e-10	1.09128
gopc	537.721	503.258	9.4182	1.21395e-11	4.32419e-10	1.08985
plscr3b	2779.8	2447.06	9.41355	1.23059e-11	4.35226e-10	1.08776
ubp1	267.014	250.657	9.41306	1.23237e-11	4.35226e-10	1.08754
zbtb18	348.209	309.586	9.41189	1.2366e-11	4.35226e-10	1.08701
yod1	110.248	89.45	9.41181	1.23688e-11	4.35226e-10	1.08698
arpc5lb	657.132	638.853	9.41067	1.24101e-11	4.35226e-10	1.08647
scamp2	1691.47	1751.96	9.40993	1.24371e-11	4.35226e-10	1.08613
slc11a2	1052.49	969.077	9.40866	1.24834e-11	4.35569e-10	1.08556
nit1	116.714	100.108	9.40653	1.25618e-11	4.37027e-10	1.0846
lamtor1	214.952	192.216	9.40393	1.26579e-11	4.39089e-10	1.08343
ero1b	560.558	506.292	9.40126	1.27572e-11	4.41251e-10	1.08223
ctdsplb	955.429	875.887	9.3983	1.28684e-11	4.4366e-10	1.0809
kif1b	621.361	563.346	9.39743	1.29012e-11	4.4366e-10	1.08051
csnk1g2a	954.086	860.403	9.39434	1.30189e-11	4.4642e-10	1.07911
wbp1	1084.36	1041.15	9.39294	1.30724e-11	4.46971e-10	1.07848
tbc1d20	230.446	200.945	9.38983	1.31921e-11	4.49774e-10	1.07708
srrt	3060.52	2820.49	9.38884	1.32304e-11	4.49795e-10	1.07663
ndufa2	472.574	404.669	9.37865	1.3632e-11	4.62131e-10	1.07203
acvr1ba	1483.95	1437.05	9.37704	1.36967e-11	4.63012e-10	1.0713
trim33	1183.74	1083.3	9.37377	1.38287e-11	4.64933e-10	1.06983
papss2b	1967.59	1799.52	9.3737	1.38315e-11	4.64933e-10	1.06979
srsf10b	1104.64	970.877	9.37036	1.39678e-11	4.68196e-10	1.06828
ptena	1589.39	1496.77	9.36831	1.4052e-11	4.69698e-10	1.06736
syap1	1792.47	1672.47	9.36349	1.42522e-11	4.7506e-10	1.06517
aimp2	2639.38	2444.52	9.36042	1.43812e-11	4.78025e-10	1.06378
ela2	20.396	19.2916	9.35832	1.44706e-11	4.79659e-10	1.06283
dync1li2	1652	1433.45	9.35612	1.4564e-11	4.81419e-10	1.06183
cnksr3	700.782	673.769	9.3516	1.47589e-11	4.86512e-10	1.05978
dnajb1a	556.978	509.597	9.34972	1.48408e-11	4.87864e-10	1.05893
dctn2	2862.11	2450.88	9.34819	1.49074e-11	4.87928e-10	1.05823
myg1	2129.65	1950.13	9.34709	1.49556e-11	4.87928e-10	1.05774
si:ch211-13c6.2	693.45	634.778	9.34687	1.49654e-11	4.87928e-10	1.05763
add1	1395.7	1235.41	9.34537	1.50316e-11	4.88751e-10	1.05695
rnft2	82.1359	72.7271	9.34411	1.50873e-11	4.89229e-10	1.05638
orai2	161.478	141.695	9.34193	1.51842e-11	4.9104e-10	1.05539
sdhb	2528.38	2608.29	9.34006	1.5268e-11	4.92415e-10	1.05454
serpine2	4854.06	3955.24	9.33811	1.53557e-11	4.93909e-10	1.05365
fggy	458.945	457.505	9.33444	1.55225e-11	4.97929e-10	1.05198
ndufb8	1964.79	1826.62	9.3332	1.55788e-11	4.98397e-10	1.05142
zgc:114200	471.882	442.277	9.33133	1.56649e-11	4.99812e-10	1.05056
ela2l	64.788	59.9867	9.32498	1.596e-11	5.07869e-10	1.04767
wbp2nl	4390.89	4820.83	9.32316	1.60457e-11	5.09237e-10	1.04684
emc10	674.198	567.838	9.32216	1.60932e-11	5.0939e-10	1.04638
dvl2	740.456	572.621	9.32022	1.61849e-11	5.10939e-10	1.0455
acsl1b	413.453	341.951	9.31239	1.65624e-11	5.21475e-10	1.04193
tmem64	58.685	53.2866	9.31008	1.66754e-11	5.23652e-10	1.04087
znf410	760.494	723.868	9.30771	1.6792e-11	5.2593e-10	1.03979
ubald1b	599.576	470.497	9.29986	1.71846e-11	5.35797e-10	1.0362
nkd2a	288.876	246.492	9.29929	1.72134e-11	5.35797e-10	1.03594
aebp2	835.009	778.998	9.29804	1.72771e-11	5.35797e-10	1.03536
tbc1d7	260.682	250.448	9.29785	1.72867e-11	5.35797e-10	1.03527
trim13	395.165	335.667	9.29421	1.7473e-11	5.4017e-10	1.03361
ap1g1	1467.7	1374.19	9.29267	1.75526e-11	5.41226e-10	1.0329
rnd3a	1245.9	1220.59	9.28917	1.77341e-11	5.45416e-10	1.0313
tbl1xr1a	995.655	866.6	9.28718	1.78387e-11	5.47222e-10	1.03038
phtf2	1822.35	1989.72	9.28434	1.79885e-11	5.50401e-10	1.02908
znrf2b	247.551	229.569	9.27755	1.83521e-11	5.60092e-10	1.02596
klc1a	553.881	538.818	9.27499	1.84911e-11	5.62521e-10	1.02478
sdha	3316.37	3374.23	9.27363	1.85654e-11	5.62521e-10	1.02416
dyrk2	416.599	395.087	9.27349	1.85731e-11	5.62521e-10	1.02409
slc30a4	1747.22	1665.05	9.26789	1.88822e-11	5.70435e-10	1.02152
angptl2b	3077.62	2325.59	9.26656	1.89561e-11	5.71219e-10	1.02091
slc25a42	380.237	430.116	9.26352	1.91269e-11	5.74916e-10	1.01951
mrps28	363.878	320.389	9.2577	1.9458e-11	5.83397e-10	1.01683
igf1rb	583.969	462.141	9.25636	1.9535e-11	5.84238e-10	1.01621
rpain	97.6508	83.5652	9.25268	1.97485e-11	5.87719e-10	1.01451
dusp16	956.955	1021.11	9.25265	1.97499e-11	5.87719e-10	1.0145
ythdf2	1016.68	890.031	9.25045	1.98789e-11	5.88821e-10	1.01348
arpc5la	512.813	456.461	9.25033	1.98856e-11	5.88821e-10	1.01343
ankrd12	692.64	650.661	9.24791	2.00282e-11	5.91575e-10	1.01231
nme2b.1	33247.1	30105.6	9.24549	2.01715e-11	5.94338e-10	1.01119
zfand5b	3520.86	3478.38	9.24332	2.03016e-11	5.95825e-10	1.01019
alkbh3	131.431	118.459	9.24298	2.03219e-11	5.95825e-10	1.01003
dnajb1b	19602.3	19158.6	9.24085	2.04502e-11	5.97058e-10	1.00905
smg7	1760.84	1919.56	9.24062	2.0464e-11	5.97058e-10	1.00894
pafah1b1b	1756.07	1517.56	9.23827	2.06064e-11	5.99746e-10	1.00785
kctd6a	47.8284	42.2208	9.23657	2.07099e-11	6.01291e-10	1.00707
glra1	29.3069	26.8582	9.23504	2.08035e-11	6.02292e-10	1.00636
smim8	289.326	280.783	9.23436	2.08453e-11	6.02292e-10	1.00605
ugt2a1	343.305	328.371	9.23116	2.10433e-11	6.0588e-10	1.00456
sh3gl3a	367.842	339.93	9.23072	2.1071e-11	6.0588e-10	1.00436
stk11	667.924	629.078	9.22949	2.11473e-11	6.06611e-10	1.00379
u2af2b	2560.88	2244.59	9.22316	2.15465e-11	6.16582e-10	1.00086
adipor2	5891.64	6262.21	9.22188	2.16283e-11	6.17441e-10	1.00026
eepd1	292.233	229.805	9.22009	2.17426e-11	6.19222e-10	0.999435
adprm	317.638	333.838	9.21859	2.18395e-11	6.20501e-10	0.998737
tra2a	1844.49	1637.8	9.21664	2.19655e-11	6.22599e-10	0.997833
zgc:123107	343.39	366.233	9.21421	2.21236e-11	6.25596e-10	0.996706
ralbp1	563.641	510.526	9.21313	2.21945e-11	6.26115e-10	0.996203
ccs	100.893	111.442	9.21154	2.22992e-11	6.27143e-10	0.995464
cyth4b	186.183	160.68	9.21065	2.23581e-11	6.27143e-10	0.995049
grb2b	1628.3	1397.87	9.21019	2.23886e-11	6.27143e-10	0.994835
uvrag	137.404	134.733	9.20915	2.2457e-11	6.27415e-10	0.994355
slc2a13b	345.89	314.268	9.20845	2.25034e-11	6.27415e-10	0.99403
lrrc1	1160.54	1093.06	9.20616	2.26565e-11	6.30209e-10	0.992964
chid1	808.974	682.393	9.20159	2.29648e-11	6.35996e-10	0.990837
srsf11	5881.81	5540.63	9.2015	2.29711e-11	6.35996e-10	0.990794
abhd3	21.3091	16.4274	9.19915	2.31313e-11	6.38948e-10	0.9897
si:ch211-51h9.7	170.162	153.299	9.19425	2.34689e-11	6.4671e-10	0.987418
tnrc6a	1116.96	1036.15	9.1935	2.35207e-11	6.4671e-10	0.987072
etfb	2355.95	2078.21	9.19033	2.37421e-11	6.51297e-10	0.985595
mapre2	1052.67	885.541	9.18914	2.38263e-11	6.52109e-10	0.985037
dcaf12	984.029	930.516	9.18085	2.44175e-11	6.66758e-10	0.981172
trps1	627.594	562.655	9.17983	2.44917e-11	6.6726e-10	0.980693
max	2397.69	2282.68	9.17733	2.46736e-11	6.70685e-10	0.979525
creb1b	199.128	174.104	9.17596	2.47736e-11	6.71871e-10	0.978887
mospd1	461.067	373.328	9.17447	2.48833e-11	6.73317e-10	0.978189
st6gal2a	513.29	458.089	9.17109	2.51332e-11	6.7854e-10	0.976611
rab35b	409.816	389.212	9.16968	2.52384e-11	6.79842e-10	0.975951
six2a	220.295	167.546	9.16423	2.56487e-11	6.89339e-10	0.973402
gna11a	437.84	432.115	9.16187	2.5829e-11	6.92227e-10	0.972295
pip4k2aa	339.094	298.591	9.16093	2.59009e-11	6.92227e-10	0.971855
atp6v0ca	8472.88	7666.17	9.16055	2.59302e-11	6.92227e-10	0.971676
syvn1	1666.39	1475.57	9.15856	2.60829e-11	6.9475e-10	0.970747
npr1a	271.931	209.899	9.15629	2.62592e-11	6.97885e-10	0.969682
slc25a25b	205.167	176.249	9.15506	2.63548e-11	6.9887e-10	0.969106
rab33ba	68.5677	58.9526	9.15396	2.64413e-11	6.99609e-10	0.968588
tead3b	627.095	596.244	9.15273	2.65376e-11	7.00605e-10	0.968012
ubiad1	562.766	496.118	9.14957	2.67876e-11	7.02003e-10	0.966527
abi2b	1322.42	1190.69	9.14918	2.68186e-11	7.02003e-10	0.966344
fxr1	1784.05	1624.95	9.14888	2.68418e-11	7.02003e-10	0.966207
phkg1b	30.0861	25.7811	9.14852	2.68709e-11	7.02003e-10	0.966035
rab13	3837.51	3735.16	9.14779	2.69286e-11	7.02003e-10	0.965695
dnali1	82.6124	78.7769	9.14711	2.69834e-11	7.02003e-10	0.965374
dnajb6a	1066.47	947.33	9.14687	2.70024e-11	7.02003e-10	0.965262
brf1b	193.815	183.035	9.14452	2.71909e-11	7.05367e-10	0.964159
capn2l	3035.8	3295.64	9.1421	2.73867e-11	7.08906e-10	0.963022
anks3	328.913	283.344	9.13916	2.76269e-11	7.13576e-10	0.961637
me2	549.863	455.722	9.13584	2.78995e-11	7.1906e-10	0.96008
sdcbp2	7957.91	7640.24	9.13451	2.80104e-11	7.20363e-10	0.95945
nudcd3	942.165	805.901	9.1331	2.81276e-11	7.21822e-10	0.958788
pdha1b	58.3476	48.7139	9.13115	2.82905e-11	7.2344e-10	0.957871
c1qc	627.602	521.896	9.13089	2.83119e-11	7.2344e-10	0.957751
sigirr	414.006	360.4	9.12784	2.857e-11	7.27365e-10	0.95631
cdc23	402.284	315.711	9.12763	2.85875e-11	7.27365e-10	0.956213
exoc6	361.698	307.633	9.12028	2.92173e-11	7.40616e-10	0.95275
mettl9	465.721	399.408	9.12011	2.92324e-11	7.40616e-10	0.952668
mpc1	745.522	681.725	9.1149	2.96878e-11	7.49484e-10	0.95021
rabep1	530.494	494.675	9.11467	2.9708e-11	7.49484e-10	0.950102
tuba1c	159.995	133.364	9.1128	2.98735e-11	7.52069e-10	0.949218
chmp7	1123.17	1014.43	9.11039	3.00877e-11	7.55865e-10	0.948082
ap1g2	547.593	500.702	9.10484	3.05875e-11	7.66808e-10	0.945458
natd1	387.29	314.758	9.10325	3.07323e-11	7.68823e-10	0.944706
rnf25	775.014	704.228	9.09571	3.14283e-11	7.8459e-10	0.941137
ndufb3	1303.15	1121.8	9.09368	3.16183e-11	7.87685e-10	0.940176
rad21a	6676.81	5826.52	9.09004	3.19618e-11	7.94583e-10	0.938452
rit1	177.834	138.234	9.08911	3.20501e-11	7.95123e-10	0.938012
spred1	1590.98	1447.1	9.08733	3.22199e-11	7.96032e-10	0.937169
cttn	3239.91	3282.42	9.0865	3.22996e-11	7.96032e-10	0.936774
rxraa	403.213	335.433	9.08633	3.23162e-11	7.96032e-10	0.936692
hnrnpa0a	3544.5	3288.87	9.08594	3.23536e-11	7.96032e-10	0.936508
osbp	1447.7	1392.37	9.07969	3.29601e-11	8.09286e-10	0.933542
dedd1	1476.91	1455.27	9.07663	3.32606e-11	8.14988e-10	0.932092
rbmx	2854.51	2563.11	9.06734	3.41916e-11	8.33508e-10	0.927677
helz	4856.06	4487.84	9.06672	3.42548e-11	8.33508e-10	0.927382
alyref	7635.33	7471.6	9.06653	3.42746e-11	8.33508e-10	0.927289
ndufb2	1072.13	917.97	9.06632	3.42958e-11	8.33508e-10	0.92719
cdc42bpb	3070.82	3320.16	9.06276	3.46607e-11	8.39718e-10	0.925496
bysl	2583.83	2342.05	9.06227	3.47112e-11	8.39718e-10	0.925263
hip1	1099.31	940.373	9.06178	3.47625e-11	8.39718e-10	0.925027
rps8b	41.1246	40.8476	9.05693	3.52672e-11	8.48885e-10	0.922718
herpud2	1145.39	1097.5	9.05677	3.52842e-11	8.48885e-10	0.922641
siglec15l	23.1808	20.778	9.05562	3.54043e-11	8.50058e-10	0.922097
snap29	433.742	433.172	9.05365	3.56124e-11	8.52246e-10	0.921157
cldnd1a	200.588	175.204	9.05341	3.56382e-11	8.52246e-10	0.921041
rnf185	807.4	752.46	9.05271	3.57121e-11	8.52306e-10	0.920709
dnm1b	35.3263	30.636	9.05114	3.58797e-11	8.53334e-10	0.919959
vps37c	1285.71	1253.09	9.05097	3.58982e-11	8.53334e-10	0.919876
snrnp35	217.442	207.093	9.0501	3.59907e-11	8.53831e-10	0.919464
scfd2	213.332	178.356	9.04899	3.61105e-11	8.54973e-10	0.918931
nek8	120.789	93.9856	9.04236	3.68297e-11	8.70275e-10	0.915767
fbxo11a	1149.54	1046.34	9.04089	3.69905e-11	8.72347e-10	0.915068
hnrnpk	3146.45	3026.04	9.03954	3.71397e-11	8.74139e-10	0.914421
socs9	168.842	150.486	9.03551	3.75883e-11	8.82955e-10	0.912493
ttc13	687.078	602.609	9.02951	3.82657e-11	8.97102e-10	0.909623
actr10	1237.55	1103.72	9.02829	3.84047e-11	8.97544e-10	0.90904
med21	361.871	318.078	9.02803	3.8435e-11	8.97544e-10	0.908913
bcl2l11	274.707	221.588	9.02527	3.87519e-11	9.01773e-10	0.907593
tmub1	1094.85	1154.64	9.02514	3.87672e-11	9.01773e-10	0.907529
spast	804.068	776.519	9.02374	3.89294e-11	9.03783e-10	0.906858
khdrbs1a	20499.9	18269.1	9.02278	3.90407e-11	9.04608e-10	0.906399
crk	1120.17	969.396	9.02123	3.92214e-11	9.07032e-10	0.905656
pepd	1486.67	1312.85	9.01404	4.00707e-11	9.24881e-10	0.902207
pvalb7	67.928	54.7603	9.01037	4.05108e-11	9.33234e-10	0.900447
elk3	1753.55	1476.17	9.00304	4.14056e-11	9.52009e-10	0.896926
ssu72	1575.92	1367.9	9.00197	4.15383e-11	9.53225e-10	0.896409
ddx46	3902.73	3775.65	8.99843	4.19782e-11	9.6147e-10	0.89471
strip1	1526.74	1395.34	8.99418	4.25141e-11	9.71879e-10	0.892662
inppl1a	2784.29	2682.98	8.99193	4.28e-11	9.76545e-10	0.89158
atp6v1h	1352.73	1239.04	8.98773	4.33393e-11	9.85213e-10	0.889558
znf574	455.418	418.675	8.98769	4.33451e-11	9.85213e-10	0.889536
mospd2	391.836	341.175	8.98558	4.36184e-11	9.89065e-10	0.88852
krit1	422.999	387.73	8.98511	4.36803e-11	9.89065e-10	0.888291
irf2bp1	2149.45	2144.77	8.98102	4.42163e-11	9.97735e-10	0.886319
hsf1	422.889	397.558	8.98038	4.43005e-11	9.97735e-10	0.886012
zgc:174862	41.2938	36.8699	8.97992	4.43615e-11	9.97735e-10	0.885789
ppm1ba	257.763	239.082	8.97965	4.43977e-11	9.97735e-10	0.885657
nck2a	285.323	242.821	8.97476	4.50501e-11	1.01049e-09	0.883297
mak	389.033	342.214	8.97377	4.51828e-11	1.01157e-09	0.882821
btbd10a	669.385	571.743	8.96981	4.57208e-11	1.0217e-09	0.880905
lancl2	317.875	296.997	8.96907	4.58211e-11	1.02202e-09	0.88055
abcd1	53.1808	53.4569	8.96757	4.60272e-11	1.02468e-09	0.879823
zbtb14	550.826	517.144	8.96695	4.61117e-11	1.02468e-09	0.879526
oaz1b	7137	7011.92	8.96453	4.64465e-11	1.0302e-09	0.878354
mpi	271.01	251.399	8.96355	4.65824e-11	1.0313e-09	0.87788
rilpl2	428.451	388.215	8.96236	4.67486e-11	1.03306e-09	0.877303
sde2	592.982	539.157	8.95897	4.72247e-11	1.04165e-09	0.87566
socs5b	325.234	251.737	8.95718	4.74775e-11	1.04529e-09	0.874795
nr2c1	554.672	469.53	8.95561	4.77006e-11	1.04827e-09	0.874034
esrra	211.997	195.149	8.95331	4.80293e-11	1.05356e-09	0.87292
arl6ip6	111.52	102.528	8.95087	4.8381e-11	1.05932e-09	0.871736
smarcd1	1621.5	1370.03	8.94899	4.86525e-11	1.06332e-09	0.870828
pcdh2ab9	27.5849	20.3931	8.94816	4.87746e-11	1.06404e-09	0.870421
h3f3c	7201.66	6794.32	8.94668	4.89899e-11	1.06678e-09	0.869706
nt5dc1	180.565	175.537	8.94365	4.94363e-11	1.0729e-09	0.868232
tmx2a	21.9315	17.4363	8.94355	4.94505e-11	1.0729e-09	0.868185
arhgap29b	2056.32	1778.6	8.94274	4.95708e-11	1.07355e-09	0.867791
fam222ba	430.945	396.327	8.93967	5.00265e-11	1.08146e-09	0.866304
mif	1974.96	1543.96	8.93887	5.01466e-11	1.08196e-09	0.865914
scaper	946.206	976.672	8.9383	5.0233e-11	1.08196e-09	0.865634
nlk1	525.864	440.262	8.93771	5.03218e-11	1.08196e-09	0.865347
larp4b	738.309	700.002	8.93589	5.05958e-11	1.08491e-09	0.864464
rnf8	606.759	539.659	8.93559	5.06406e-11	1.08491e-09	0.86432
nfkbie	1231.84	1085.23	8.93471	5.0774e-11	1.08582e-09	0.863892
tasp1	188.587	187.314	8.93298	5.10381e-11	1.08951e-09	0.863048
sbno1	837.108	805.222	8.92914	5.16266e-11	1.10011e-09	0.861183
zswim6	760.062	787.69	8.92637	5.20563e-11	1.10536e-09	0.859834
gab1	656.846	638.234	8.92582	5.21424e-11	1.10536e-09	0.859565
tmem127	855.057	868.626	8.92576	5.21508e-11	1.10536e-09	0.859538
cutc	411.878	374.276	8.92463	5.23276e-11	1.10714e-09	0.858987
dock4b	372.252	279.049	8.92345	5.25122e-11	1.10908e-09	0.858414
fam20b	1145.1	1071.21	8.9228	5.26149e-11	1.10928e-09	0.858096
cog6	391.555	362.572	8.92166	5.27946e-11	1.11111e-09	0.85754
ahsa1b	3405.79	2921.21	8.91744	5.34653e-11	1.12324e-09	0.855483
dctn1a	974.721	915.567	8.916	5.36962e-11	1.12563e-09	0.854781
akirin1	1075.83	955.095	8.91556	5.37675e-11	1.12563e-09	0.854565
kdm7ab	442.365	397.929	8.91417	5.39914e-11	1.12696e-09	0.853887
clns1a	1281.56	1059.99	8.91399	5.40198e-11	1.12696e-09	0.853801
ofd1	389.848	336.803	8.91296	5.41875e-11	1.12782e-09	0.853296
hexa	347.058	292.91	8.91257	5.42502e-11	1.12782e-09	0.853107
prrg1	78.0222	61.5208	8.90895	5.48408e-11	1.13811e-09	0.851341
cdkal1	523.818	515.155	8.90685	5.51863e-11	1.14329e-09	0.850316
blzf1	1064.91	883.826	8.90436	5.55995e-11	1.14928e-09	0.849099
pms1	154.279	146.211	8.90342	5.57555e-11	1.14928e-09	0.848641
mea1	824.242	779.094	8.90337	5.57641e-11	1.14928e-09	0.848616
bola1	266.835	243.132	8.89981	5.63615e-11	1.15959e-09	0.846876
rhd	446.515	416.276	8.89888	5.6518e-11	1.16081e-09	0.846423
strn	905.972	1006.88	8.89347	5.74424e-11	1.17777e-09	0.843772
ubc	37377.1	37581.5	8.89233	5.76382e-11	1.17975e-09	0.843216
hspa8	101680	98174.6	8.8917	5.77461e-11	1.17994e-09	0.84291
polr2f	768.304	691.867	8.8893	5.81641e-11	1.18645e-09	0.841731
rassf1	644.852	480.163	8.88849	5.83042e-11	1.18685e-09	0.841337
trpt1	221.4	197.982	8.88804	5.83829e-11	1.18685e-09	0.841116
sh3glb1b	895.863	875.489	8.88581	5.87748e-11	1.19279e-09	0.840022
drap1	3081.54	2967.11	8.88493	5.89295e-11	1.1939e-09	0.839592
nfyc	1717.96	1532.39	8.88349	5.91836e-11	1.19701e-09	0.838888
mtdha	4744.29	4105.12	8.88007	5.97941e-11	1.20731e-09	0.837208
acadsb	1245.13	1224.02	8.87719	6.03128e-11	1.21496e-09	0.835793
ccdc77	213.709	180.678	8.87646	6.0444e-11	1.21496e-09	0.835437
tfeb	88.5723	83.4635	8.87627	6.04781e-11	1.21496e-09	0.835345
pdcl	1394.29	1223.97	8.87294	6.10848e-11	1.22508e-09	0.833709
supt3h	440.118	389.617	8.87194	6.12679e-11	1.22669e-09	0.833219
traf3ip1	222.063	215.492	8.86893	6.18232e-11	1.23574e-09	0.83174
taf11	409.539	357.185	8.86758	6.20734e-11	1.23866e-09	0.831078
psmb6	3933.67	3327.17	8.86672	6.2235e-11	1.23917e-09	0.830651
glmp	1103.07	982.15	8.86603	6.23629e-11	1.23917e-09	0.830315
skilb	838.326	841.237	8.86523	6.25138e-11	1.23917e-09	0.829918
tpk1	1144.97	1064.58	8.86485	6.25841e-11	1.23917e-09	0.829734
zcchc10	541.43	451.073	8.86467	6.26181e-11	1.23917e-09	0.829644
atxn7l2a	348.036	320.526	8.86298	6.29353e-11	1.24149e-09	0.828816
gpsm2l	209.792	171.307	8.86242	6.30422e-11	1.24149e-09	0.828537
capn5a	1533.31	1414.62	8.86239	6.3047e-11	1.24149e-09	0.828525
rad52	94.3366	79.9404	8.85666	6.41397e-11	1.26092e-09	0.825704
cdkn1a	595.401	503.894	8.85418	6.46182e-11	1.26717e-09	0.824483
clul1	24.8497	21.3497	8.85392	6.46701e-11	1.26717e-09	0.824351
nudt14	144.061	111.578	8.85262	6.49221e-11	1.26992e-09	0.823713
fars2	129.916	123.504	8.85183	6.50761e-11	1.26992e-09	0.823323
xrcc4	396	384.126	8.85156	6.51294e-11	1.26992e-09	0.823189
clk2b	352.212	320.661	8.84901	6.56287e-11	1.27757e-09	0.821934
oxct1a	249.275	213.61	8.84561	6.63006e-11	1.28677e-09	0.820259
b4galt1l	1004.74	938.004	8.84553	6.63173e-11	1.28677e-09	0.820218
il34	56.3413	54.8827	8.84209	6.70046e-11	1.298e-09	0.818522
btbd9	457.536	402.471	8.84108	6.72079e-11	1.29983e-09	0.818024
cdk17	673.972	577.034	8.84054	6.73172e-11	1.29983e-09	0.817756
rab3ip	626.157	550.889	8.83828	6.77763e-11	1.30658e-09	0.816638
zgc:112496	148.987	118.718	8.83451	6.85475e-11	1.31932e-09	0.814775
rab5c	4975.54	4961.49	8.8318	6.91068e-11	1.32794e-09	0.813437
mych	2292.34	2285.57	8.83062	6.93517e-11	1.32991e-09	0.812854
tp53inp1	1392.78	1152.08	8.83024	6.94321e-11	1.32991e-09	0.812663
znf236	157.293	136.948	8.82797	6.99053e-11	1.33683e-09	0.811544
waca	1614.92	1468.44	8.82565	7.03946e-11	1.34403e-09	0.810395
cfap36	1222.91	1252.66	8.82451	7.06354e-11	1.34527e-09	0.809832
gclm	462.19	393.616	8.82428	7.06852e-11	1.34527e-09	0.809715
osgn1	377.498	338.022	8.82226	7.11154e-11	1.35131e-09	0.808715
ankib1a	726.557	590.344	8.82171	7.12327e-11	1.35138e-09	0.808443
zgc:85777	804.488	712.473	8.81708	7.22292e-11	1.36811e-09	0.806152
fzd3b	221.867	201.109	8.81465	7.27592e-11	1.37597e-09	0.804945
txndc15	588.221	550.468	8.81025	7.37267e-11	1.39206e-09	0.802764
creb1a	878.614	799.168	8.80967	7.38552e-11	1.39228e-09	0.802476
si:dkey-97m3.1	194.566	181.248	8.80906	7.39913e-11	1.39265e-09	0.802172
ccnl1a	2581.53	2606.97	8.80696	7.44587e-11	1.39924e-09	0.801132
ndufs5	1196.25	1032.21	8.80613	7.4646e-11	1.40048e-09	0.800717
sap30l	1964.99	1871.67	8.80534	7.48219e-11	1.40048e-09	0.800328
hsf2	621.665	541.153	8.80462	7.49842e-11	1.40048e-09	0.79997
mcoln1a	104.797	92.5861	8.80458	7.49944e-11	1.40048e-09	0.799947
myl9a	604.539	513.082	8.80359	7.52173e-11	1.40245e-09	0.799457
peli1b	855.495	718.737	8.80184	7.5613e-11	1.40763e-09	0.798589
extl2	216.444	160.989	8.80017	7.59937e-11	1.41251e-09	0.797759
pacs2	289.068	304.286	8.79897	7.62685e-11	1.41542e-09	0.797162
dcun1d2b	672.067	683.007	8.79245	7.77785e-11	1.4412e-09	0.793919
mycla	441.954	434.17	8.79035	7.82717e-11	1.44699e-09	0.792872
iqch	12.3078	10.5879	8.78995	7.83637e-11	1.44699e-09	0.792678
atp5l	4585.9	4082.74	8.78957	7.84551e-11	1.44699e-09	0.792485
commd2	351.553	308.543	8.78747	7.8952e-11	1.45391e-09	0.791439
dync1i2a	1930.36	1709.44	8.78122	8.04496e-11	1.47921e-09	0.788326
vdac1	3111.1	2715.52	8.77945	8.08787e-11	1.48373e-09	0.787444
pi4k2b	829.232	718.086	8.77918	8.09443e-11	1.48373e-09	0.78731
galt	160.872	156.723	8.77862	8.10801e-11	1.48394e-09	0.787032
prpf39	4751.89	4481.21	8.77727	8.14117e-11	1.48715e-09	0.786355
gphna	437.805	407.015	8.77689	8.15046e-11	1.48715e-09	0.786166
ccnt1	331.42	341.082	8.77631	8.16471e-11	1.4873e-09	0.785876
il1rapl1a	226.151	204.352	8.77584	8.17623e-11	1.4873e-09	0.785642
ap4b1	310.136	286.583	8.77265	8.25499e-11	1.49934e-09	0.784052
fnbp4	2430.28	2397.66	8.77039	8.31138e-11	1.50729e-09	0.782923
inpp4ab	96.0339	85.8423	8.76861	8.35602e-11	1.51309e-09	0.782033
raf1b	759.939	753.233	8.7675	8.38387e-11	1.51443e-09	0.781481
galnt10	905.232	876.458	8.76731	8.38885e-11	1.51443e-09	0.781382
fastk	941.756	932.883	8.76658	8.40729e-11	1.51547e-09	0.781018
preb	744.401	694.106	8.76204	8.52282e-11	1.53375e-09	0.778751
rnf10	5903.52	5366.82	8.76116	8.54539e-11	1.53375e-09	0.778312
exoc7	999.693	963.382	8.76063	8.55911e-11	1.53375e-09	0.778045
ttc7b	949.884	914.57	8.76023	8.56944e-11	1.53375e-09	0.777845
atp6v1g1	1499.23	1333.37	8.76009	8.57294e-11	1.53375e-09	0.777777
si:dkey-9i23.15	662.902	563.804	8.75857	8.61241e-11	1.5379e-09	0.777013
rbm25b	2407.84	2367.48	8.75817	8.62271e-11	1.5379e-09	0.776815
acot13	181.578	167.284	8.7577	8.63482e-11	1.5379e-09	0.776581
rbm14a	1552.72	1481.16	8.75683	8.65754e-11	1.53965e-09	0.776145
xylt2	192.13	157.628	8.75601	8.67908e-11	1.54118e-09	0.775732
abi1a	1969.37	1899	8.75349	8.74512e-11	1.5489e-09	0.774471
ppardb	993.76	930.961	8.7532	8.75277e-11	1.5489e-09	0.774326
arfgap3	2093.72	2223.51	8.75287	8.76146e-11	1.5489e-09	0.774161
gsk3ab	2318.09	2037.4	8.75171	8.79205e-11	1.552e-09	0.773581
dnaja1	928.11	848.797	8.74983	8.84202e-11	1.55852e-09	0.772638
pawr	1623.94	1720.58	8.74774	8.89794e-11	1.56606e-09	0.771589
txlna	1560.71	1359.16	8.74714	8.91395e-11	1.56657e-09	0.77129
msh3	151.258	140.758	8.74504	8.97056e-11	1.57216e-09	0.770236
mrps25	464.503	416.236	8.74488	8.97476e-11	1.57216e-09	0.770158
dtx2	452.885	446.066	8.74449	8.98527e-11	1.57216e-09	0.769963
tango2	339.345	314.695	8.74011	9.10476e-11	1.58774e-09	0.767763
emc6	806.849	696.066	8.74006	9.10598e-11	1.58774e-09	0.767741
dnaja3b	63.4032	62.4879	8.73945	9.12276e-11	1.58774e-09	0.767434
gpc5a	290.328	240.586	8.73928	9.12752e-11	1.58774e-09	0.767347
ubap2a	3923.46	3349.76	8.7382	9.1573e-11	1.5906e-09	0.766804
slc39a9	798.935	698.029	8.73605	9.2168e-11	1.59775e-09	0.765725
pigc	204.595	202.783	8.73534	9.23646e-11	1.59775e-09	0.76537
serinc5	1055.46	841.937	8.73526	9.23865e-11	1.59775e-09	0.76533
wwc3	1039.27	931.948	8.73442	9.26205e-11	1.59948e-09	0.764909
gpr160	94.7596	84.311	8.7313	9.34963e-11	1.61227e-09	0.763339
lats1	699.913	776.851	8.7303	9.37773e-11	1.61478e-09	0.762839
tiparp	3191.15	3115.6	8.72898	9.41523e-11	1.6189e-09	0.762173
zgc:158376	373.758	363.514	8.72692	9.47386e-11	1.62536e-09	0.761137
tp53i11a	116.856	96.2124	8.7267	9.48001e-11	1.62536e-09	0.761029
ankrd54	660.323	590.063	8.72593	9.50204e-11	1.6268e-09	0.760642
trioa	1525.86	1412.31	8.72439	9.5463e-11	1.63203e-09	0.759866
tmem11	948.315	879.45	8.72374	9.56494e-11	1.63288e-09	0.759541
tbc1d22a	358.526	331.279	8.72268	9.59564e-11	1.63578e-09	0.759006
arpp19b	633.378	503.357	8.72101	9.6442e-11	1.64172e-09	0.758163
bach1a	395.847	316.872	8.7198	9.67932e-11	1.64226e-09	0.757556
nipbla	1749.51	1711.6	8.7195	9.6881e-11	1.64226e-09	0.757405
tchp	623.176	548.379	8.71948	9.68868e-11	1.64226e-09	0.757394
aspscr1	411.926	358.739	8.71868	9.71209e-11	1.64267e-09	0.756991
cox14	202.9	193.99	8.71846	9.71866e-11	1.64267e-09	0.756878
arhgap17a	1140.4	1102.38	8.71666	9.77136e-11	1.64925e-09	0.755975
gnb1b	4028.76	3764.7	8.71542	9.80806e-11	1.65235e-09	0.755349
zgc:113425	41.2053	37.7208	8.7151	9.81742e-11	1.65235e-09	0.755189
stox1	256.838	240.408	8.71287	9.88385e-11	1.66118e-09	0.754062
ybx1	89599.1	95214.4	8.71237	9.89853e-11	1.66131e-09	0.753814
zer1	1125.14	1168.72	8.71105	9.93825e-11	1.66563e-09	0.753145
zfyve19	347.637	316.855	8.70895	1.00013e-10	1.67384e-09	0.752088
capzb	6505.63	6651.81	8.70827	1.00219e-10	1.67494e-09	0.751744
zdhhc5a	1279.27	1242.92	8.70584	1.00957e-10	1.68492e-09	0.750516
znf609a	707.171	702.578	8.70329	1.01736e-10	1.69471e-09	0.749229
ift80	472.433	405.08	8.70299	1.01827e-10	1.69471e-09	0.74908
scamp3	691.664	703.147	8.70246	1.01989e-10	1.69504e-09	0.748814
khdrbs1b	2899.26	2688.86	8.70133	1.02338e-10	1.69847e-09	0.748242
psap	12889.7	12537.5	8.69701	1.03683e-10	1.7184e-09	0.746057
hyal6	12.3097	10.9222	8.69194	1.0528e-10	1.74245e-09	0.743496
sf3b2	4143.57	3735.18	8.68993	1.05921e-10	1.75062e-09	0.742479
arih2	1453.79	1241.39	8.68798	1.06547e-10	1.75854e-09	0.741491
wbp4	109.23	100.722	8.6847	1.07606e-10	1.77357e-09	0.739831
adck1	164.352	161.399	8.68366	1.07945e-10	1.7767e-09	0.739305
pigx	156.326	138.969	8.68278	1.08232e-10	1.77896e-09	0.738859
fxr2	1484.27	1319.89	8.67769	1.09909e-10	1.80306e-09	0.736279
ube2v1	2126.64	1968.8	8.67702	1.1013e-10	1.80306e-09	0.73594
ik	1880.06	1690.05	8.67696	1.10151e-10	1.80306e-09	0.73591
fbxo30b	177.408	157.68	8.67392	1.11166e-10	1.81514e-09	0.734368
ammecr1	848.166	708.286	8.67384	1.11193e-10	1.81514e-09	0.734328
ddx5	25650.4	26206.5	8.67255	1.11626e-10	1.81972e-09	0.733675
irak1bp1	72.8348	60.2328	8.67138	1.12021e-10	1.82366e-09	0.733082
mrpl18	346.31	302.604	8.66992	1.12518e-10	1.82926e-09	0.732338
necap2	1680.35	1762.05	8.66679	1.13587e-10	1.84413e-09	0.730749
dcbld1	481.448	422.613	8.66543	1.14055e-10	1.84706e-09	0.730057
pkd2	972.277	890.196	8.66536	1.14077e-10	1.84706e-09	0.730025
ywhae2	1926.14	1790.09	8.66406	1.14527e-10	1.85183e-09	0.729363
mapk7	328.494	307.287	8.66296	1.1491e-10	1.85551e-09	0.728801
id2a	1481.23	1328.9	8.66088	1.15633e-10	1.86466e-09	0.727747
slc25a43	128.453	108.562	8.65995	1.15958e-10	1.86738e-09	0.727275
ppp4r2b	1004.15	900.256	8.6587	1.16396e-10	1.87191e-09	0.72664
hist2h2l	1537.32	1408.87	8.6575	1.16821e-10	1.87621e-09	0.726027
dkk3b	7184.4	4792.81	8.65667	1.17115e-10	1.87841e-09	0.725604
mbnl2	1119.32	1026.3	8.6551	1.1767e-10	1.88477e-09	0.724809
si:ch211-244b2.4	80.8431	77.9549	8.65161	1.18917e-10	1.8997e-09	0.723033
zgc:77375	199.887	188.136	8.65118	1.19073e-10	1.8997e-09	0.722813
smad3b	516.359	402.909	8.65116	1.19079e-10	1.8997e-09	0.722803
puf60a	2301.05	2095.75	8.65007	1.19473e-10	1.90344e-09	0.722247
mxd3	183.601	145.226	8.64924	1.19775e-10	1.9057e-09	0.721822
traf6	444.008	418.335	8.64716	1.20528e-10	1.91512e-09	0.720766
ambra1b	546.695	529.072	8.64527	1.21222e-10	1.92359e-09	0.719799
sf1	4425.14	4254.99	8.64441	1.21537e-10	1.92603e-09	0.719362
rnf146	552.017	479.411	8.64306	1.22033e-10	1.93132e-09	0.718675
reps1	1078.67	909.194	8.6417	1.22535e-10	1.9367e-09	0.717983
sdr16c5b	313.55	257.531	8.63925	1.23448e-10	1.94681e-09	0.716731
timm8b	471.593	422.744	8.63911	1.23501e-10	1.94681e-09	0.716658
acadvl	2127.31	1960.77	8.63716	1.2423e-10	1.95295e-09	0.715665
cox6a1	5835.95	4954.1	8.63714	1.24237e-10	1.95295e-09	0.715655
snw1	1675.03	1541.24	8.63676	1.24381e-10	1.95295e-09	0.71546
ppp1r35	112.766	107.664	8.63449	1.25238e-10	1.96187e-09	0.714301
tcerg1a	1536.17	1426.64	8.63395	1.25441e-10	1.96187e-09	0.714028
echdc2	370.962	340.262	8.63395	1.25443e-10	1.96187e-09	0.714026
rsph10b	28.2038	21.2446	8.63345	1.2563e-10	1.96223e-09	0.713774
si:ch211-286b5.5	1340.93	1392.3	8.63124	1.26475e-10	1.97284e-09	0.712643
tjp2b	1739.68	1794.86	8.62752	1.27907e-10	1.99118e-09	0.710741
sh3bp5la	714.471	762.596	8.62732	1.27984e-10	1.99118e-09	0.710639
lix1l	689.735	540.473	8.62535	1.28749e-10	1.99939e-09	0.709633
ccdc167	208.646	181.599	8.6251	1.28847e-10	1.99939e-09	0.709504
gapdhs	12718.4	11592.6	8.62375	1.29373e-10	2.00284e-09	0.708816
mef2d	988.599	1038.25	8.62321	1.29586e-10	2.00284e-09	0.708538
fbxw8	275.608	258.879	8.6232	1.29588e-10	2.00284e-09	0.708535
dnajc8	1308.39	1169.5	8.62231	1.29937e-10	2.00284e-09	0.70808
eif4h	3977.55	3550.05	8.62217	1.29995e-10	2.00284e-09	0.708005
rrp7a	697.013	707.481	8.62196	1.30076e-10	2.00284e-09	0.707899
med15	975.207	952.502	8.61675	1.32143e-10	2.03204e-09	0.705234
ei24	417.728	351.134	8.61624	1.32349e-10	2.03259e-09	0.704971
diaph3	76.2012	54.5704	8.61483	1.32915e-10	2.03866e-09	0.704248
zgc:114046	20.349	16.756	8.61361	1.33407e-10	2.04145e-09	0.703623
psph	1196.17	1216.89	8.61312	1.33603e-10	2.04145e-09	0.703375
ccdc102a	643.986	549.575	8.6131	1.3361e-10	2.04145e-09	0.703365
zgc:158343	5466.45	4877.91	8.61239	1.339e-10	2.04232e-09	0.702999
ipo8	1078.97	1076.29	8.61212	1.3401e-10	2.04232e-09	0.702861
sec61b	4660.19	3730.62	8.60896	1.35298e-10	2.05933e-09	0.701241
mfsd4b	55.4477	53.3826	8.60853	1.35474e-10	2.05937e-09	0.701021
mrpl11	676.71	615.547	8.60582	1.36587e-10	2.07366e-09	0.699635
cdkn1ba	2190.78	1944.43	8.6053	1.36805e-10	2.07432e-09	0.699365
grinab	2006.89	1808.95	8.60325	1.37658e-10	2.08235e-09	0.698312
arhgef11	600.15	599.214	8.60283	1.37831e-10	2.08235e-09	0.698099
brd4	3261.73	3484.88	8.60263	1.37916e-10	2.08235e-09	0.697995
ppp1r21	1484.63	1582.35	8.60235	1.38032e-10	2.08235e-09	0.697852
tfpt	260.154	230.826	8.60052	1.388e-10	2.0877e-09	0.696912
glrx	3280.63	2660.72	8.6005	1.38808e-10	2.0877e-09	0.696903
shmt2	665.411	585.55	8.60025	1.38912e-10	2.0877e-09	0.696776
snx14	1282.15	1212.46	8.59831	1.39734e-10	2.09741e-09	0.695776
akap8l	7582.74	7019.8	8.59575	1.40819e-10	2.11104e-09	0.694464
ythdf1	1424.36	1277.33	8.59417	1.41495e-10	2.11851e-09	0.693652
elk4	123.001	114.275	8.5912	1.42776e-10	2.13502e-09	0.692123
snrpd1	1801.24	1570.49	8.59065	1.43012e-10	2.13588e-09	0.691842
clk4b	601.747	611.428	8.5882	1.44077e-10	2.14751e-09	0.690583
dnmt3ab	555.693	457.985	8.58775	1.44274e-10	2.14751e-09	0.690352
bnip2	741.38	694.12	8.58762	1.44331e-10	2.14751e-09	0.690285
smad1	1159.31	967.101	8.58552	1.45253e-10	2.15853e-09	0.689204
odf2b	450.336	369.711	8.58346	1.46162e-10	2.1665e-09	0.688144
senp7b	354.749	328.25	8.58327	1.46247e-10	2.1665e-09	0.688045
ddb1	2316.96	2214.91	8.58307	1.46334e-10	2.1665e-09	0.687945
faap24	55.9009	40.4097	8.58203	1.46798e-10	2.1686e-09	0.687406
stx5a	982.124	997.911	8.58194	1.46839e-10	2.1686e-09	0.687359
rargb	193.959	160.395	8.57999	1.4771e-10	2.17877e-09	0.686354
dcaf6	473.071	440.153	8.57762	1.48772e-10	2.19032e-09	0.685137
cox5aa	2614.34	2421.72	8.57743	1.4886e-10	2.19032e-09	0.685036
frmd6	663.159	549.429	8.5757	1.49642e-10	2.19912e-09	0.684145
rab20	309.198	256.774	8.575	1.49961e-10	2.20109e-09	0.683783
usp6nl	463.905	410.798	8.57397	1.50426e-10	2.20521e-09	0.683257
gnai2a	3563.17	3064.79	8.57163	1.51498e-10	2.21819e-09	0.682049
hectd3	1660.98	1662.59	8.56959	1.52441e-10	2.22859e-09	0.680994
ubr5	7488.05	6654.33	8.569	1.52712e-10	2.22859e-09	0.680692
pafah1b1a	1157.31	1053.19	8.56888	1.52769e-10	2.22859e-09	0.680629
pigm	240.29	226.433	8.56751	1.53403e-10	2.23511e-09	0.679924
cox5ab	2435.84	2046.51	8.56588	1.54162e-10	2.24314e-09	0.679083
bscl2	292.801	257.075	8.56545	1.54364e-10	2.24314e-09	0.678861
ino80e	292.618	263.155	8.56513	1.54518e-10	2.24314e-09	0.678691
pcdh10b	130.116	107.674	8.56398	1.55056e-10	2.24349e-09	0.678099
rmnd5b	533.733	487.927	8.56374	1.5517e-10	2.24349e-09	0.677974
ubtd1b	114.4	97.7539	8.5636	1.55235e-10	2.24349e-09	0.677903
sf3a1	2764.65	2509.98	8.56332	1.55367e-10	2.24349e-09	0.677759
cwc15	1218.82	1121.92	8.56307	1.55482e-10	2.24349e-09	0.677632
crip1	7750.05	6417.91	8.56259	1.55712e-10	2.24409e-09	0.677381
golga5	1506.37	1414.05	8.55854	1.57635e-10	2.26907e-09	0.67529
psma6l	1001.28	1013.53	8.55614	1.58786e-10	2.28095e-09	0.674051
smg5	1597.42	1505.76	8.55598	1.58866e-10	2.28095e-09	0.673964
anks1b	937.216	801.777	8.55563	1.59034e-10	2.28095e-09	0.673785
tmem88a	82.7335	72.012	8.55495	1.59363e-10	2.28293e-09	0.673432
med19a	568.691	524.405	8.55131	1.61133e-10	2.2993e-09	0.67155
ctsd	4405.32	3521.17	8.55112	1.61226e-10	2.2993e-09	0.671451
mettl16	245.673	245.053	8.55105	1.61257e-10	2.2993e-09	0.671418
ctr9	1620.99	1494.94	8.55076	1.61402e-10	2.2993e-09	0.671265
rarga	5400.54	4820.43	8.55031	1.61623e-10	2.2993e-09	0.671031
araf	1148.41	1067.11	8.55023	1.61662e-10	2.2993e-09	0.67099
slc25a34	284.959	254.201	8.54867	1.62428e-10	2.30595e-09	0.670184
lysmd3	629.511	614.477	8.54849	1.62516e-10	2.30595e-09	0.670091
prdx3	1016.67	920.708	8.54202	1.6574e-10	2.34891e-09	0.666739
fzr1a	967.243	825.405	8.53961	1.66958e-10	2.36336e-09	0.665489
creb3l3l	2329.56	2395.14	8.53837	1.67586e-10	2.36943e-09	0.664849
casp2	246.686	224.513	8.53716	1.68204e-10	2.37536e-09	0.66422
vwa8	336.146	302.935	8.53629	1.6865e-10	2.37884e-09	0.663768
cux1b	1291	1113.42	8.53543	1.69091e-10	2.38225e-09	0.663321
mbd1b	574.32	523.312	8.53483	1.69395e-10	2.38372e-09	0.663014
fzd8a	148.046	140.423	8.53142	1.71159e-10	2.40569e-09	0.661244
armc1	511.344	453.672	8.52971	1.72054e-10	2.4134e-09	0.660353
snrpa1	1030.31	885.092	8.52951	1.72158e-10	2.4134e-09	0.660249
mob3c	162.979	144.765	8.52921	1.72313e-10	2.4134e-09	0.660095
lhfpl3	23.4261	19.2702	8.52814	1.72875e-10	2.41843e-09	0.659538
zmiz1a	973.833	855.942	8.52409	1.75014e-10	2.44548e-09	0.657435
rab2a	4446.26	4039.73	8.52356	1.75296e-10	2.44656e-09	0.657159
rnf13	479.935	424.043	8.52255	1.75832e-10	2.45117e-09	0.656637
si:ch211-51e12.7	3653.08	3429.1	8.52093	1.76701e-10	2.46041e-09	0.655793
c1qbp	2265.56	2187.94	8.52019	1.77097e-10	2.46238e-09	0.65541
moxd1	906.718	766.495	8.51969	1.77368e-10	2.46238e-09	0.655148
tpst1	1395.48	1198.92	8.51928	1.7759e-10	2.46238e-09	0.654935
cerk	123.737	92.7554	8.51914	1.77668e-10	2.46238e-09	0.65486
per1a	212.257	226.139	8.51845	1.78039e-10	2.46466e-09	0.654502
nrm	189.615	185.206	8.51664	1.79017e-10	2.47533e-09	0.653564
hs3st3b1b	364.008	310.217	8.51584	1.79456e-10	2.47853e-09	0.653144
purbb	532.751	489.596	8.5108	1.82223e-10	2.51383e-09	0.650524
letm1	558.843	563.393	8.50999	1.82676e-10	2.5155e-09	0.650098
hs6st1b	194.428	182.003	8.50983	1.82765e-10	2.5155e-09	0.650014
oxa1l	468.167	429.826	8.50944	1.82978e-10	2.51553e-09	0.649815
tiprl	576.372	530.373	8.50904	1.83203e-10	2.51572e-09	0.649604
snx2	955.21	828.431	8.50866	1.83415e-10	2.51573e-09	0.649406
tmem258	2626.77	2143.18	8.50744	1.84098e-10	2.5222e-09	0.648769
angel2	333.48	306.322	8.50684	1.84434e-10	2.52377e-09	0.648456
smap2	28.8423	22.3643	8.50648	1.84635e-10	2.52377e-09	0.648269
dap	1778.61	1509.74	8.50446	1.8577e-10	2.53569e-09	0.647218
ino80	1008.77	884.846	8.50417	1.85932e-10	2.53569e-09	0.647069
fam49a	149.733	140.958	8.50333	1.86408e-10	2.53593e-09	0.64663
ctu1	147.203	127.591	8.50307	1.86557e-10	2.53593e-09	0.646493
bsg	4319.01	3963.21	8.50302	1.86587e-10	2.53593e-09	0.646465
uap1l1	655.847	555.349	8.49922	1.88756e-10	2.56249e-09	0.644482
rad23b	3771.5	3682.76	8.49857	1.89125e-10	2.56318e-09	0.644148
wbp2	304.534	263.704	8.49838	1.89237e-10	2.56318e-09	0.644046
prkar2aa	3014.16	2823.67	8.49687	1.90108e-10	2.57206e-09	0.643258
epc2	720.227	709.711	8.49471	1.91362e-10	2.5861e-09	0.642129
galnt11	841.059	752.39	8.49426	1.91621e-10	2.58666e-09	0.641897
fahd1	69.2852	55.8935	8.49049	1.9383e-10	2.61353e-09	0.639928
asb8	349.306	296.168	8.4896	1.94357e-10	2.61767e-09	0.639462
rcan1a	1983.07	1917.38	8.48921	1.94591e-10	2.61787e-09	0.639255
prpf6	2208.77	2055.71	8.48813	1.95229e-10	2.62296e-09	0.638692
bloc1s3	152.35	144.663	8.48783	1.95409e-10	2.62296e-09	0.638534
mrps10	573.027	519.758	8.48646	1.96223e-10	2.63093e-09	0.637819
os9	1535.56	1256.96	8.4856	1.96739e-10	2.63489e-09	0.637368
lrp3	58.0367	46.1536	8.48475	1.97245e-10	2.63871e-09	0.636926
adrm1	2935.08	2573.35	8.48395	1.97728e-10	2.6422e-09	0.636506
rbm8a	3111.31	2754.39	8.48299	1.98306e-10	2.64697e-09	0.636004
dbnlb	889.079	795.906	8.48172	1.99075e-10	2.65426e-09	0.635338
rab11bb	176.716	138.999	8.48042	1.99861e-10	2.66177e-09	0.63466
cdk6	83.6696	76.0724	8.47968	2.00311e-10	2.66478e-09	0.634274
vangl2	2309.61	2174.13	8.47897	2.00747e-10	2.66761e-09	0.6339
ap1ar	305.211	282.389	8.47821	2.01211e-10	2.6708e-09	0.633502
srsf7a	2364.98	2149.72	8.4762	2.02445e-10	2.6842e-09	0.63245
osr2	53.7654	42.506	8.47531	2.02993e-10	2.68785e-09	0.631985
tm2d3	864.889	775.707	8.47492	2.03234e-10	2.68785e-09	0.63178
ggnbp2	723.076	656.215	8.47466	2.03397e-10	2.68785e-09	0.631643
eif4a3	2898.18	2743.86	8.47412	2.0373e-10	2.68929e-09	0.631361
rplp2l	30907.2	30089.2	8.47182	2.05159e-10	2.70515e-09	0.630158
keap1b	1793.07	1859.92	8.47097	2.05691e-10	2.70548e-09	0.629712
traf3	431.76	379.963	8.47072	2.05851e-10	2.70548e-09	0.629578
ctnnb1	34212	27197.2	8.4707	2.05864e-10	2.70548e-09	0.629567
prkaa1	880.04	758.244	8.46937	2.06699e-10	2.71347e-09	0.628869
necap1	28.3625	22.4963	8.46883	2.07036e-10	2.7149e-09	0.62859
otud3	306.234	292.551	8.46616	2.08726e-10	2.73406e-09	0.627189
prune	78.4182	65.6588	8.46328	2.10566e-10	2.75513e-09	0.625676
pomca	12.942	11.4816	8.46097	2.12047e-10	2.77148e-09	0.624467
aldoaa	8635.2	8120.52	8.45317	2.17149e-10	2.83505e-09	0.620366
orc2	262.459	231.566	8.45249	2.17598e-10	2.83693e-09	0.620009
gpsm1b	416.789	362.193	8.45223	2.17768e-10	2.83693e-09	0.619875
dnm2a	1080.89	1091.76	8.45062	2.18839e-10	2.84777e-09	0.619028
vegfaa	276.802	250.272	8.44897	2.19941e-10	2.85894e-09	0.618161
ldb1a	1164.16	1035.41	8.44862	2.20176e-10	2.85894e-09	0.617976
fam91a1	825.188	816.153	8.44688	2.21351e-10	2.86871e-09	0.617057
nudt17	271.246	267.8	8.44679	2.2141e-10	2.86871e-09	0.617011
zfand2a	1282.39	1152.92	8.446	2.21944e-10	2.87251e-09	0.616595
dhps	382.809	364.783	8.44498	2.22631e-10	2.87532e-09	0.61606
ppm1bb	1799.88	1731.67	8.44471	2.22816e-10	2.87532e-09	0.615917
shoc2	641.355	603.057	8.44391	2.23359e-10	2.87532e-09	0.615496
cyp26a1	2360.02	2088.13	8.44368	2.23516e-10	2.87532e-09	0.615375
marcksl1b	1862.01	1721.39	8.44358	2.23587e-10	2.87532e-09	0.615321
ube2j1	712.841	655.802	8.44355	2.23606e-10	2.87532e-09	0.615306
glud1b	4212.31	3530.98	8.44261	2.24243e-10	2.8804e-09	0.614814
gabpb1	55.2621	47.4937	8.44101	2.25344e-10	2.8875e-09	0.613968
wwox	283.943	287.03	8.44075	2.25521e-10	2.8875e-09	0.613832
cyc1	3174.11	2835.85	8.44075	2.25521e-10	2.8875e-09	0.613832
hipk2	400.881	395.768	8.43983	2.26157e-10	2.89252e-09	0.613345
tubgcp3	633.578	559.705	8.4383	2.27212e-10	2.90291e-09	0.612541
hnrnph1	284.788	256.834	8.43767	2.27649e-10	2.90538e-09	0.612208
slc9a6b	59.1633	53.2847	8.4365	2.28462e-10	2.91265e-09	0.611592
kif3b	214.322	201.402	8.43552	2.29143e-10	2.91821e-09	0.611077
zc3h10	328.269	310.315	8.43389	2.30288e-10	2.92463e-09	0.610214
tab2	1289.27	1320.38	8.43376	2.30376e-10	2.92463e-09	0.610148
tomm7	487.758	445.916	8.43375	2.30382e-10	2.92463e-09	0.610144
chmp3	529.75	567.373	8.43133	2.32089e-10	2.9403e-09	0.608866
rps6ka4	341.954	321.93	8.43096	2.3235e-10	2.9403e-09	0.608672
hif1an	436.892	376.751	8.43067	2.32554e-10	2.9403e-09	0.60852
prpsap1	365.126	314.966	8.43061	2.32602e-10	2.9403e-09	0.608484
col5a2a	90871.5	70285.5	8.43024	2.3286e-10	2.94044e-09	0.608293
ncoa4	1600.46	1599.41	8.42934	2.33505e-10	2.94285e-09	0.607814
pop7	318.891	272.105	8.42928	2.33544e-10	2.94285e-09	0.607785
cog4	911.943	845.909	8.42731	2.34953e-10	2.95748e-09	0.606744
rnf11b	291.463	273.213	8.42681	2.35312e-10	2.95888e-09	0.606479
pkig	436.304	358.291	8.42466	2.36855e-10	2.97515e-09	0.605347
wdr26b	2133.78	1806.44	8.42321	2.37909e-10	2.98421e-09	0.604578
meaf6	684.821	603.525	8.42298	2.38077e-10	2.98421e-09	0.604456
med19b	216.398	198.508	8.42225	2.38604e-10	2.98769e-09	0.604073
sbf1	1878.18	1839.35	8.42189	2.38865e-10	2.98781e-09	0.603884
pdhb	2389.95	2296.25	8.42122	2.39353e-10	2.99079e-09	0.60353
tor1l1	739.313	571.183	8.41947	2.40635e-10	3.00094e-09	0.602604
vapb	1297.64	1345.74	8.41845	2.41382e-10	3.00094e-09	0.602067
mios	371.056	351.527	8.41843	2.41398e-10	3.00094e-09	0.602055
med13a	2717.29	2975.63	8.41843	2.41401e-10	3.00094e-09	0.602054
mib1	2079.01	1852.21	8.4184	2.41423e-10	3.00094e-09	0.602038
inpp4aa	441.608	406.153	8.41778	2.41877e-10	3.001e-09	0.601712
pdk4	86.1022	63.1456	8.41771	2.41931e-10	3.001e-09	0.601673
rnf130	704.133	588.429	8.41555	2.43528e-10	3.01767e-09	0.600532
edem2	510.881	485.741	8.4152	2.43788e-10	3.01776e-09	0.600347
ndufs7	1031.29	937.116	8.41458	2.44247e-10	3.02031e-09	0.600021
sppl3	735.967	648.956	8.4137	2.44909e-10	3.02536e-09	0.599552
cfap20	383.078	347.257	8.41187	2.46282e-10	3.03795e-09	0.598582
eif2b2	1010.3	920.939	8.41166	2.46438e-10	3.03795e-09	0.598472
si:ch211-216l23.2	717.957	628.492	8.40928	2.48231e-10	3.0569e-09	0.597215
avl9	277.945	254.739	8.4085	2.48826e-10	3.06107e-09	0.596799
med12	2275.93	2047.47	8.40711	2.49879e-10	3.07086e-09	0.596066
actr8	381.583	356.339	8.40579	2.50885e-10	3.07842e-09	0.595369
cdc42l	3988.74	4115.15	8.40563	2.5101e-10	3.07842e-09	0.595282
dync1li1	419.457	366.864	8.40464	2.51773e-10	3.08363e-09	0.594755
psmf1	563.546	558.054	8.4044	2.51951e-10	3.08363e-09	0.594632
tmem218	24.6901	19.9079	8.40354	2.52615e-10	3.08859e-09	0.594175
hnf1a	31.2506	28.4637	8.40122	2.54412e-10	3.10737e-09	0.592944
tmem165	1267.2	1111.77	8.40057	2.54916e-10	3.11034e-09	0.592601
b3gntl1	160.642	146.751	8.39989	2.55447e-10	3.11081e-09	0.592239
smarca4a	6114.82	5222.05	8.39983	2.55495e-10	3.11081e-09	0.592206
stat6	332.664	320.788	8.39924	2.55955e-10	3.11081e-09	0.591894
polr2d	630.834	529.904	8.39918	2.55997e-10	3.11081e-09	0.591865
abcc5	3821.64	3003.07	8.39813	2.56821e-10	3.11764e-09	0.591307
rras2	302.705	289.215	8.3972	2.57548e-10	3.1233e-09	0.590815
aftpha	890.787	915.342	8.39456	2.59639e-10	3.14299e-09	0.58941
litaf	1208.16	1167.99	8.39448	2.59699e-10	3.14299e-09	0.58937
ptpn11a	1029.75	998.847	8.39396	2.60114e-10	3.14482e-09	0.589092
kdm2ba	362.094	297.326	8.39333	2.60612e-10	3.14766e-09	0.58876
bcl2l1	667.935	709.775	8.39234	2.61399e-10	3.15198e-09	0.588235
ccdc187	1152.09	1064.51	8.39222	2.61498e-10	3.15198e-09	0.588169
nono	3952.73	3317.18	8.38922	2.63899e-10	3.17771e-09	0.58658
kctd13	468.197	463.229	8.38786	2.64998e-10	3.18772e-09	0.585857
fhl3b	1714.07	1482.15	8.38741	2.65367e-10	3.18894e-09	0.585615
klf8	1657.45	1891.63	8.38594	2.66562e-10	3.20009e-09	0.584833
bmpr2b	640.116	583.958	8.38556	2.66871e-10	3.20057e-09	0.584632
pbx2	1438.33	1331.61	8.38439	2.67827e-10	3.20881e-09	0.584009
bcas3	445.216	392.983	8.38366	2.68423e-10	3.21273e-09	0.583622
ndufc2	753.274	631.122	8.3832	2.68796e-10	3.21387e-09	0.583381
zbtb34	38.7334	41.0129	8.38289	2.69057e-10	3.21387e-09	0.583212
rapgef1b	308.526	283.05	8.38111	2.70523e-10	3.22815e-09	0.582265
slc35b1	1509	1212.39	8.37846	2.72716e-10	3.24865e-09	0.580859
mrpl38	664.905	629.511	8.37838	2.72785e-10	3.24865e-09	0.580815
ap2b1	3073.47	2716.75	8.37805	2.7306e-10	3.24868e-09	0.580639
ehhadh	328.448	268.798	8.37696	2.73966e-10	3.25621e-09	0.580062
gosr1	506.861	488.264	8.37595	2.74819e-10	3.26309e-09	0.579521
scrn2	230.601	195.238	8.37532	2.75342e-10	3.26606e-09	0.579189
tmem248	344.177	325.187	8.37449	2.76041e-10	3.27041e-09	0.578748
emc2	1723.85	1419.35	8.37424	2.76257e-10	3.27041e-09	0.578611
mafgb	33.1753	27.8826	8.37243	2.77788e-10	3.28018e-09	0.577648
serpini1	38.9173	40.513	8.37219	2.77995e-10	3.28018e-09	0.577518
ncor2	2974.38	2827.05	8.37187	2.78267e-10	3.28018e-09	0.577348
schip1	888.355	791.821	8.37179	2.7833e-10	3.28018e-09	0.577308
pam16	333.127	329.345	8.37164	2.78457e-10	3.28018e-09	0.577229
cryzl1	239.372	201.805	8.371	2.79e-10	3.28335e-09	0.576889
ctdp1	306.907	311.895	8.3653	2.83901e-10	3.33556e-09	0.573852
man2b1	1866.19	1682	8.36519	2.83997e-10	3.33556e-09	0.573793
taldo1	3168.57	3402.15	8.36451	2.84592e-10	3.33927e-09	0.573427
gfer	236.585	201.959	8.36413	2.84925e-10	3.33989e-09	0.573224
gatm	66.1532	63.5285	8.36205	2.86736e-10	3.35782e-09	0.572118
psmd3	6816.27	5870.61	8.36153	2.87195e-10	3.3599e-09	0.571838
nfkbib	2087.25	1812.8	8.35855	2.89823e-10	3.38733e-09	0.570248
anapc16	496.965	436.124	8.35641	2.9172e-10	3.40616e-09	0.569109
slmapa	2362.82	2695.21	8.35494	2.93036e-10	3.41818e-09	0.568323
triqk	248.264	187.525	8.35288	2.94891e-10	3.43603e-09	0.56722
ugt1b7	38.8378	36.1322	8.3526	2.95142e-10	3.43603e-09	0.567071
ddrgk1	323.328	306.87	8.35226	2.95451e-10	3.43628e-09	0.566888
bub3	1551.83	1342.18	8.3515	2.96131e-10	3.44082e-09	0.566487
ubald1a	1276.47	1033.78	8.35072	2.96841e-10	3.44378e-09	0.566068
faf2	1062	1056.19	8.35056	2.96983e-10	3.44378e-09	0.565985
wtap	1734.09	1671.51	8.35027	2.97251e-10	3.44378e-09	0.565827
cers5	961.668	1019	8.3489	2.98496e-10	3.45486e-09	0.565096
cbr1l	628.627	574.699	8.34819	2.99143e-10	3.45899e-09	0.564717
atp1b2a	394.279	302.468	8.34773	2.99566e-10	3.46052e-09	0.564471
prpf4ba	316.836	299.717	8.34722	3.00034e-10	3.46258e-09	0.564198
atp7a	645.941	545.138	8.34679	3.00428e-10	3.46377e-09	0.563968
ndrg3b	1357.36	1252.06	8.34548	3.01634e-10	3.47262e-09	0.563268
iars2	793.11	747.055	8.34533	3.01777e-10	3.47262e-09	0.563185
hoxa11b	213.362	160.932	8.34468	3.02371e-10	3.4761e-09	0.562841
shisa4	77.3247	71.8846	8.3434	3.03557e-10	3.48067e-09	0.562156
dhx38	445.573	439.705	8.34334	3.0362e-10	3.48067e-09	0.562119
mob3a	906.768	797.275	8.34331	3.03643e-10	3.48067e-09	0.562106
acat1	1021.58	906.793	8.34199	3.04871e-10	3.49014e-09	0.5614
zgc:152830	2548.72	1968.3	8.34179	3.05055e-10	3.49014e-09	0.561295
slc37a2	1736.43	1687.98	8.34035	3.06409e-10	3.50227e-09	0.56052
stard3	467.273	414.704	8.33963	3.0708e-10	3.50659e-09	0.560137
tusc2b	412.125	351.235	8.33665	3.09888e-10	3.53483e-09	0.558543
srsf4	2752.21	2392.34	8.33638	3.10146e-10	3.53483e-09	0.558398
lats2	747.056	749.686	8.33512	3.11341e-10	3.54254e-09	0.557724
zdhhc23b	171.195	151.15	8.33485	3.116e-10	3.54254e-09	0.557579
cptp	336.343	340.112	8.33473	3.11713e-10	3.54254e-09	0.557515
ndufb7	991.375	897.75	8.33142	3.14891e-10	3.57525e-09	0.555738
nup160	1394.25	1349.11	8.33075	3.15537e-10	3.57746e-09	0.555379
ficd	306.312	260.037	8.3306	3.15685e-10	3.57746e-09	0.555297
katnal2	20.3147	16.891	8.33019	3.16079e-10	3.57785e-09	0.555078
garnl3	488.137	375.34	8.32988	3.16375e-10	3.57785e-09	0.554914
ctc1	787.989	705.708	8.3296	3.16652e-10	3.57785e-09	0.554761
dpp7	2255.3	1846.1	8.32932	3.16918e-10	3.57785e-09	0.554614
c1qb	506.278	435.678	8.32688	3.19291e-10	3.59937e-09	0.553306
esrp2	5091.32	5360.42	8.32674	3.19428e-10	3.59937e-09	0.553231
ppp2r5cb	904.051	832.199	8.32553	3.20618e-10	3.60937e-09	0.552579
ctsf	681.374	580.565	8.32464	3.2149e-10	3.61578e-09	0.552102
cep19	111.712	102.977	8.3232	3.22915e-10	3.62571e-09	0.551327
nfe2l1a	460.375	510.136	8.32299	3.23123e-10	3.62571e-09	0.551214
zgc:86598	2611.49	2380.18	8.32282	3.23285e-10	3.62571e-09	0.551126
nubp2	587.725	580.986	8.32222	3.23878e-10	3.62895e-09	0.550805
nf2b	505.74	455.944	8.32101	3.25079e-10	3.639e-09	0.550155
znf207a	1751.17	1556.26	8.31832	3.27768e-10	3.66367e-09	0.54871
ppiaa	45673.9	42743.4	8.31819	3.27898e-10	3.66367e-09	0.548641
zgc:101569	296.939	323.28	8.31695	3.29142e-10	3.67413e-09	0.547976
rgs12b	2082.29	1952.65	8.31637	3.29727e-10	3.67723e-09	0.547664
mpnd	225.014	198.016	8.31552	3.30593e-10	3.68212e-09	0.547204
cept1b	355.645	341.965	8.31479	3.31331e-10	3.68212e-09	0.546812
coro1ca	3147.85	3098.7	8.31461	3.31511e-10	3.68212e-09	0.546717
zgc:194221	84.0903	77.2	8.31438	3.3175e-10	3.68212e-09	0.54659
aldh2.1	703.627	578.881	8.31414	3.31992e-10	3.68212e-09	0.546462
thap4	484.25	450.023	8.31411	3.32018e-10	3.68212e-09	0.546449
znf292a	138.137	124.727	8.31268	3.33479e-10	3.69227e-09	0.545677
dnajc3a	1080.43	939.555	8.31261	3.33551e-10	3.69227e-09	0.54564
rxrba	1272.33	1157.95	8.30884	3.37425e-10	3.73131e-09	0.543611
med18	184.209	156.577	8.30857	3.37704e-10	3.73131e-09	0.543466
abhd16a	1095.17	1045.87	8.30553	3.4086e-10	3.76271e-09	0.541831
cnppd1	1287.83	1267.72	8.30472	3.41709e-10	3.76859e-09	0.541394
rsrc1	411.462	360.448	8.30402	3.42439e-10	3.77315e-09	0.541019
dnajc19	186.137	173.862	8.30353	3.42952e-10	3.77532e-09	0.540756
sgsm3	352.006	276.298	8.30242	3.44117e-10	3.78465e-09	0.54016
rab18b	1121.24	996.63	8.30015	3.46519e-10	3.80756e-09	0.538936
sybl1	156.023	148.791	8.29924	3.4749e-10	3.81472e-09	0.538444
srfa	471.525	449.746	8.29888	3.47869e-10	3.81537e-09	0.538252
prkar1ab	326.341	301.062	8.29833	3.48459e-10	3.81832e-09	0.537954
usp9	4510.81	4210.93	8.29709	3.49788e-10	3.82938e-09	0.537284
pi4kb	1490.09	1315.95	8.29676	3.50134e-10	3.82965e-09	0.537111
neu1	458.934	432.707	8.29592	3.51041e-10	3.83605e-09	0.536655
pink1	584.833	629.298	8.29529	3.5172e-10	3.83996e-09	0.536315
srfb	211.478	181.552	8.29488	3.52161e-10	3.84126e-09	0.536094
arpc1b	3313.41	2787.13	8.29177	3.55535e-10	3.87205e-09	0.534416
zbtb2b	624.071	542.943	8.29124	3.5611e-10	3.87205e-09	0.534132
si:ch211-191j22.3	390.044	379.694	8.29098	3.56397e-10	3.87205e-09	0.533989
bmb	225.689	174.205	8.29082	3.56572e-10	3.87205e-09	0.533903
znhit1	257.789	241.667	8.29064	3.56764e-10	3.87205e-09	0.533809
pmpca	1448.91	1457.72	8.28984	3.57643e-10	3.87205e-09	0.533375
cnot11	714.77	638.308	8.2898	3.57681e-10	3.87205e-09	0.533356
dph1	276.308	249.383	8.2898	3.57684e-10	3.87205e-09	0.533355
scp2b	643.719	623.645	8.2896	3.57904e-10	3.87205e-09	0.533246
plcg1	2068.99	1690.16	8.28889	3.58686e-10	3.87274e-09	0.532862
hps3	569.186	551.097	8.28872	3.58865e-10	3.87274e-09	0.532775
mta3	1507.06	1285.95	8.28865	3.58942e-10	3.87274e-09	0.532737
si:dkey-1b17.2	49.8613	45.8482	8.28749	3.60219e-10	3.88302e-09	0.532111
gpc2	91.5539	69.0306	8.28674	3.61049e-10	3.88499e-09	0.531706
ptprna	1164.43	937.207	8.28674	3.61054e-10	3.88499e-09	0.531703
dlg5a	1096.05	1040.15	8.28615	3.617e-10	3.88844e-09	0.531388
abhd17c	368.162	338.654	8.28533	3.62615e-10	3.89379e-09	0.530943
nr2f6a	570.269	480.959	8.28462	3.63407e-10	3.89379e-09	0.530558
rsrc2	1095.6	1016.2	8.28454	3.63494e-10	3.89379e-09	0.530517
sec62	1152.04	1009.76	8.28453	3.63503e-10	3.89379e-09	0.530512
dazap1	484.44	519.763	8.28381	3.64308e-10	3.89892e-09	0.530122
cant1b	951.902	908.174	8.28325	3.64932e-10	3.90209e-09	0.52982
rtn1a	548.964	468.07	8.28222	3.66084e-10	3.90746e-09	0.529265
notch2	7361.88	7049.37	8.28222	3.66089e-10	3.90746e-09	0.529263
atxn3	595.404	591.818	8.28039	3.68152e-10	3.92419e-09	0.528272
ext1a	375.005	314.037	8.28024	3.68314e-10	3.92419e-09	0.528194
hnrnpa0b	14455	13322.7	8.27922	3.69465e-10	3.93294e-09	0.527644
zgc:162025	50.1671	45.8287	8.27619	3.72917e-10	3.96615e-09	0.526004
pi4k2a	661.951	685.819	8.27471	3.74612e-10	3.98063e-09	0.525204
fbxl4	291.48	257.504	8.27442	3.7495e-10	3.98068e-09	0.525045
dnm1l	1922.1	1877.97	8.27254	3.77109e-10	4.00004e-09	0.524031
dmxl2	803.895	775.744	8.27172	3.78063e-10	4.0066e-09	0.523585
edf1	3130.69	3055.99	8.27047	3.7951e-10	4.01836e-09	0.522911
slc25a26	279.088	269.523	8.27001	3.80052e-10	4.02054e-09	0.522659
ccnd2b	148.697	117.427	8.26881	3.81452e-10	4.03177e-09	0.52201
ucp2	9116.05	9065.9	8.26722	3.83311e-10	4.0446e-09	0.521152
mtss1la	572.382	504.459	8.2672	3.83344e-10	4.0446e-09	0.521137
vps4a	204.448	192.292	8.2666	3.8404e-10	4.04836e-09	0.520816
atp6v0e1	1147.37	1119.15	8.26604	3.84705e-10	4.0518e-09	0.52051
skia	4100.3	3694.5	8.26396	3.87169e-10	4.07415e-09	0.519383
stmn4	26.6481	23.2166	8.26326	3.88003e-10	4.07885e-09	0.519002
grnb	707.166	569.3	8.26301	3.88299e-10	4.07885e-09	0.518868
naa10	1428.72	1289.58	8.26153	3.90064e-10	4.08838e-09	0.518067
mpg	38.2457	33.0445	8.26126	3.90382e-10	4.08838e-09	0.517922
rnf220a	679.841	566.532	8.26107	3.90615e-10	4.08838e-09	0.517817
syne3	812.607	766.748	8.26101	3.9069e-10	4.08838e-09	0.517783
tsnaxip1	119.491	120.931	8.26081	3.90919e-10	4.08838e-09	0.517679
mta2	2759.17	2456.81	8.25991	3.92002e-10	4.09341e-09	0.51719
dnm3a	139.173	122.53	8.25984	3.92087e-10	4.09341e-09	0.517152
tubd1	74.0348	61.7288	8.25915	3.92922e-10	4.09855e-09	0.516776
dhx15	3537.97	3136.41	8.25806	3.9424e-10	4.10871e-09	0.516184
ugt1b2	39.3891	36.9958	8.25774	3.94626e-10	4.1088e-09	0.516011
lsm14ab	2486.92	2499.66	8.25748	3.94938e-10	4.1088e-09	0.515871
s100u	3143.42	2887.03	8.25685	3.95698e-10	4.11313e-09	0.515531
srsf9	1248.44	1098.22	8.25625	3.96429e-10	4.11714e-09	0.515205
slc12a9	321.655	289.729	8.25536	3.97516e-10	4.12483e-09	0.514721
rpsa	85721	89091.1	8.25487	3.98118e-10	4.12749e-09	0.514453
babam1	642.901	595.109	8.25411	3.99039e-10	4.13136e-09	0.514044
mcm6l	15.3892	14.0938	8.25399	3.99184e-10	4.13136e-09	0.51398
gnb3b	11.8929	11.1827	8.25345	3.99851e-10	4.13468e-09	0.513685
e2f5	26.9227	19.3734	8.25265	4.00831e-10	4.14122e-09	0.513252
pigrl2.4	33.3807	29.4624	8.25213	4.01474e-10	4.14428e-09	0.512968
nfe2l2a	2157.97	2385.34	8.25125	4.02554e-10	4.15113e-09	0.512493
rplp0	101806	102374	8.25103	4.02833e-10	4.15113e-09	0.51237
ctsk	11274	8542.1	8.25069	4.03245e-10	4.15179e-09	0.512189
poll	210.438	191.683	8.24939	4.0486e-10	4.16088e-09	0.511482
klhl13	604.334	530.184	8.24893	4.05431e-10	4.16088e-09	0.511232
mapk1	395.166	367.99	8.24868	4.05746e-10	4.16088e-09	0.511095
fam102bb	112.668	96.2541	8.24859	4.05855e-10	4.16088e-09	0.511047
lims1	1851.15	1513.28	8.24858	4.05871e-10	4.16088e-09	0.51104
mef2aa	470.434	509.958	8.2479	4.06719e-10	4.16599e-09	0.510671
cry4	417.092	356.737	8.24718	4.07617e-10	4.17028e-09	0.510281
ndufb11	986.227	862.808	8.247	4.07837e-10	4.17028e-09	0.510185
taf5	749.3	669.644	8.24665	4.08284e-10	4.17128e-09	0.509991
spata2	514.749	492.073	8.24411	4.11473e-10	4.20026e-09	0.508613
zbtb49	288.407	277.517	8.24307	4.12797e-10	4.21018e-09	0.508044
chchd6a	498.721	498.558	8.24106	4.15343e-10	4.22625e-09	0.506955
uck2b	591.12	494.094	8.24102	4.15394e-10	4.22625e-09	0.506933
cacnb1	99.7279	72.574	8.24099	4.15435e-10	4.22625e-09	0.506916
dbpb	228.934	251.063	8.23783	4.1948e-10	4.26376e-09	0.505199
il6st	1635.81	1494.17	8.23644	4.21275e-10	4.27836e-09	0.504442
nup205	2278.78	2083.53	8.23563	4.2233e-10	4.28543e-09	0.503998
vps33a	437.076	384.84	8.23468	4.23554e-10	4.2942e-09	0.503485
nhej1	160.304	153.008	8.23407	4.24356e-10	4.29868e-09	0.50315
rnft1	735.94	640.029	8.23369	4.24854e-10	4.30007e-09	0.502942
ccdc6b	372.694	319.437	8.23295	4.25819e-10	4.30619e-09	0.50254
tmem214	2860.99	2424.12	8.23097	4.28413e-10	4.32875e-09	0.501462
tollip	665.099	704.252	8.23004	4.29631e-10	4.33738e-09	0.500959
aqp1a.1	23.3251	20.2466	8.22885	4.31215e-10	4.34969e-09	0.500306
cs	3787.03	3492.98	8.22825	4.32001e-10	4.35329e-09	0.499982
btg3	485.964	425.824	8.22796	4.32391e-10	4.35329e-09	0.499823
st7l	144.692	132.627	8.22761	4.32853e-10	4.35329e-09	0.499633
shdb	494.546	387.023	8.22748	4.3303e-10	4.35329e-09	0.49956
ubl7a	118.91	90.9102	8.22531	4.35916e-10	4.37856e-09	0.498381
rgl1	1395.12	1051.29	8.22504	4.36278e-10	4.37856e-09	0.498234
tyw1	794.8	735.365	8.224	4.37681e-10	4.38895e-09	0.497664
aup1	873.213	778.277	8.22369	4.38101e-10	4.38947e-09	0.497494
stk17b	738.952	685.302	8.22196	4.40433e-10	4.40914e-09	0.496551
pcid2	375.593	353.297	8.22131	4.41315e-10	4.41426e-09	0.496196
ppp6r3	2485.45	2294.81	8.21957	4.43671e-10	4.43411e-09	0.49525
rpl17	31762.4	32180.5	8.21806	4.45733e-10	4.44531e-09	0.494426
emp1	37.208	33.3091	8.21782	4.46063e-10	4.44531e-09	0.494295
asb1	43.111	39.5133	8.2177	4.46237e-10	4.44531e-09	0.494225
tjp3	4702.66	5278.9	8.21766	4.46282e-10	4.44531e-09	0.494207
ophn1	206.609	192.268	8.21506	4.49862e-10	4.47723e-09	0.492788
ugt5b3	51.1561	50.5015	8.21476	4.50286e-10	4.47772e-09	0.49262
ccdc126	242.845	228.92	8.2142	4.5105e-10	4.48159e-09	0.492319
fbxl8	73.4262	65.2056	8.21384	4.51557e-10	4.48289e-09	0.492119
ube2r2	219.9	189.635	8.2134	4.52161e-10	4.48405e-09	0.491881
lasp1	5743.68	5318.54	8.21321	4.52426e-10	4.48405e-09	0.491777
nbas	523.125	423.775	8.21099	4.55532e-10	4.51108e-09	0.490561
dstyk	3221.12	3010.67	8.21063	4.56024e-10	4.51222e-09	0.490369
smco4	394.319	346.288	8.20925	4.57967e-10	4.52769e-09	0.489613
aco1	438.237	409.464	8.20873	4.58695e-10	4.53113e-09	0.48933
kctd10	751.656	676.982	8.20837	4.59201e-10	4.53237e-09	0.489134
ugt2a5	159.309	144.433	8.20778	4.60035e-10	4.53686e-09	0.488811
alas2	116.166	100.189	8.20629	4.62148e-10	4.55327e-09	0.487996
dusp7	4916.06	5479.87	8.20597	4.62604e-10	4.55327e-09	0.48782
tbc1d5	746.523	704.798	8.2058	4.62844e-10	4.55327e-09	0.487728
hephl1a	436.634	456.411	8.20447	4.6475e-10	4.5666e-09	0.486997
h3f3b.1	5333.65	5357.36	8.2041	4.6527e-10	4.5666e-09	0.486798
nprl3	188.316	167.69	8.20405	4.65347e-10	4.5666e-09	0.486768
gde1	287.161	260.449	8.20302	4.66812e-10	4.57329e-09	0.486209
cdr2l	502.636	417.844	8.20257	4.67468e-10	4.57329e-09	0.485959
si:dkey-260j18.2	648.692	585.491	8.20254	4.67512e-10	4.57329e-09	0.485942
prdm8b	43.3171	38.9886	8.2025	4.67561e-10	4.57329e-09	0.485923
zgc:91910	1297.3	1169.58	8.20206	4.68191e-10	4.57555e-09	0.485683
myo6a	2470.94	2573.21	8.20178	4.68599e-10	4.57555e-09	0.485529
lsm4	1336.89	1175.37	8.20154	4.68943e-10	4.57555e-09	0.485398
ubqln4	4650	4263.54	8.20063	4.70263e-10	4.58468e-09	0.484898
ubn2b	885.477	804.776	8.19937	4.72082e-10	4.59865e-09	0.48421
tbx22	74.5	71.2232	8.19894	4.72708e-10	4.601e-09	0.483974
ocrl	531.728	503.362	8.19867	4.73102e-10	4.60109e-09	0.483825
clybl	219.302	199.84	8.19796	4.74137e-10	4.60739e-09	0.483436
tsen54	269.87	237.229	8.19632	4.76535e-10	4.62693e-09	0.482538
ch25hl1.1	679.738	767.689	8.19584	4.77233e-10	4.62994e-09	0.482277
snap23.1	2103.89	2091.27	8.19521	4.78166e-10	4.63522e-09	0.481929
ufl1	835.803	754.359	8.19363	4.80486e-10	4.65393e-09	0.481066
zgc:110239	1681.24	1341.8	8.1932	4.81129e-10	4.65638e-09	0.480828
tmf1	974.733	902.728	8.19243	4.82263e-10	4.66141e-09	0.480409
atf7a	729.795	673.002	8.19232	4.8243e-10	4.66141e-09	0.480347
kcnk5b	238.237	213.628	8.19	4.85877e-10	4.69092e-09	0.479077
slc2a8	137.295	121.078	8.18778	4.8921e-10	4.71755e-09	0.477859
dyrk1b	1415.16	1294.61	8.18764	4.89427e-10	4.71755e-09	0.47778
rock1	1788.11	1680.32	8.18485	4.93633e-10	4.75179e-09	0.476253
strn3	1851.26	1715.97	8.18476	4.93775e-10	4.75179e-09	0.476202
tmem160	117.364	108.164	8.18441	4.94299e-10	4.753e-09	0.476012
strap	1411.77	1254.05	8.18323	4.96099e-10	4.76416e-09	0.475364
bcl7bb	340.645	283.841	8.18313	4.96259e-10	4.76416e-09	0.475306
ctsc	3487.6	2947.71	8.18244	4.97307e-10	4.76669e-09	0.47493
chd1	1417.28	1385.29	8.18243	4.97321e-10	4.76669e-09	0.474925
slc43a2b	204.68	166.305	8.18217	4.97721e-10	4.76669e-09	0.474782
ankhd1	5156.84	4918.92	8.18179	4.98312e-10	4.76853e-09	0.47457
luc7l3	2274.28	2211.45	8.18115	4.99289e-10	4.77405e-09	0.47422
yap1	4739.71	4613.72	8.18085	4.99748e-10	4.77462e-09	0.474056
foxp1a	1340.39	1417.47	8.17986	5.01278e-10	4.78222e-09	0.47351
zdhhc8b	389.13	309.44	8.17981	5.01346e-10	4.78222e-09	0.473486
rnaset2	915.346	756.291	8.17876	5.02966e-10	4.79074e-09	0.47291
mlf2	1547.72	1302.23	8.17871	5.03042e-10	4.79074e-09	0.472883
ndufab1b	960.599	831.19	8.17571	5.07707e-10	4.83132e-09	0.471235
mrps5	553.015	492.582	8.17529	5.08362e-10	4.83303e-09	0.471004
stk16	301.146	263.259	8.17501	5.08803e-10	4.83303e-09	0.47085
ical1	436.096	416.216	8.17467	5.09342e-10	4.83303e-09	0.47066
coq10b	598.213	642.774	8.17456	5.09508e-10	4.83303e-09	0.470602
ugt1b3	38.1592	35.6125	8.17396	5.10455e-10	4.83817e-09	0.470271
zbtb8a	187.019	175.207	8.173	5.11956e-10	4.84855e-09	0.469746
birc7	61.9489	52.4076	8.17059	5.15772e-10	4.88082e-09	0.468419
mgrn1a	949.421	788.649	8.16948	5.17535e-10	4.89362e-09	0.467809
tax1bp1b	6535.77	7255.34	8.16868	5.18812e-10	4.90181e-09	0.467369
snap47	121.387	105.761	8.16792	5.20033e-10	4.90946e-09	0.466948
cct4	13187.8	11757.6	8.16429	5.25876e-10	4.95705e-09	0.46495
gle1	573.207	505.147	8.16408	5.26207e-10	4.95705e-09	0.464838
fkbp1aa	6523.33	5568.4	8.16387	5.26551e-10	4.95705e-09	0.464721
exoc4	677.614	629.802	8.16375	5.26736e-10	4.95705e-09	0.464658
traf4a	2029.99	2176.85	8.16293	5.28077e-10	4.96576e-09	0.464203
rpl24	40223.3	41075.5	8.16192	5.29724e-10	4.97719e-09	0.463646
polm	59.9687	52.24	8.16167	5.30127e-10	4.97719e-09	0.46351
itgb1bp1	631.235	625.917	8.16085	5.31463e-10	4.98581e-09	0.46306
ldlrad3	436.633	356.877	8.16048	5.32064e-10	4.98753e-09	0.462857
fgf2	141.35	107.155	8.15788	5.3634e-10	5.02356e-09	0.461425
hif1al	1855.14	1886.3	8.15747	5.3703e-10	5.02356e-09	0.461195
ss18	1375.48	1286.24	8.15738	5.37171e-10	5.02356e-09	0.461148
dcbld2	257.136	210.003	8.15503	5.41075e-10	5.05611e-09	0.459851
ier5l	2325.97	1962.69	8.15384	5.43053e-10	5.06734e-09	0.459198
elmo2	312.631	332.509	8.1538	5.43127e-10	5.06734e-09	0.459174
cdkn2aipnl	483.574	467.914	8.15294	5.44568e-10	5.07601e-09	0.458699
med13b	1829.66	1713.57	8.15274	5.44906e-10	5.07601e-09	0.458588
tmem185	707.368	667.122	8.1524	5.45468e-10	5.07728e-09	0.458403
nr2c2	380.081	352.976	8.15192	5.46273e-10	5.07871e-09	0.458139
mrpl41	181.87	160.721	8.15145	5.47073e-10	5.07871e-09	0.457877
scp2a	502.397	452.062	8.15139	5.47167e-10	5.07871e-09	0.457846
phlda3	635.451	567.799	8.1513	5.47324e-10	5.07871e-09	0.457795
zgc:158803	1817.91	1739.58	8.15059	5.48517e-10	5.08583e-09	0.457404
nrf1	793.588	732.891	8.14951	5.50353e-10	5.09888e-09	0.456806
sgce	815.436	725.858	8.14886	5.51458e-10	5.10516e-09	0.456446
trnau1apa	340.837	315.653	8.14748	5.53791e-10	5.12279e-09	0.45569
prdx4	1446.12	1158.61	8.14638	5.55669e-10	5.13617e-09	0.455083
ugt1b4	38.0274	35.5428	8.14407	5.59639e-10	5.16886e-09	0.453807
gtpbp3	58.6212	55.8022	8.14226	5.62776e-10	5.19382e-09	0.452804
fkbp3	773.88	687.29	8.14109	5.64803e-10	5.20849e-09	0.45216
dennd4a	555.937	445.148	8.13966	5.67296e-10	5.22745e-09	0.451369
fbxl15	176.889	160.81	8.13903	5.68391e-10	5.23349e-09	0.451024
vdra	66.6413	75.0808	8.13844	5.69429e-10	5.23886e-09	0.450696
mbd2	2388.41	2469.95	8.1382	5.69852e-10	5.23886e-09	0.450563
rab5aa	3047.26	3076.27	8.13769	5.70757e-10	5.24022e-09	0.450278
polr3e	991.786	960.339	8.13762	5.70878e-10	5.24022e-09	0.45024
hmgn2	10943.1	8221.83	8.1365	5.72854e-10	5.25432e-09	0.44962
tfe3a	221.824	189.099	8.13526	5.75043e-10	5.26897e-09	0.448935
rbbp5	1235.44	1139.46	8.13509	5.75335e-10	5.26897e-09	0.448844
myo1f	355.223	294.923	8.13404	5.77212e-10	5.28211e-09	0.448259
rbm22	1146.66	1008.8	8.13373	5.77758e-10	5.28306e-09	0.44809
nvl	670.111	657.112	8.13336	5.78408e-10	5.28494e-09	0.447888
man1a2	1097.57	923.171	8.13186	5.81087e-10	5.30195e-09	0.447058
cradd	38.1474	33.3678	8.13182	5.81158e-10	5.30195e-09	0.447036
gas6	1323.66	1179.6	8.12954	5.85267e-10	5.33537e-09	0.445771
ncoa5	2383.97	2135.22	8.12776	5.88482e-10	5.36058e-09	0.444787
gorasp2	3354.25	2863.89	8.12741	5.89118e-10	5.36228e-09	0.444593
foxe3	13.7079	14.7619	8.12668	5.90435e-10	5.36796e-09	0.444191
mtf2	164.252	127.326	8.12646	5.9085e-10	5.36796e-09	0.444065
faah2a	190.869	187.769	8.12613	5.91444e-10	5.36796e-09	0.443885
usp5	4890.28	4264.67	8.12608	5.91541e-10	5.36796e-09	0.443855
mtfr1l	387.235	336.822	8.1258	5.92043e-10	5.36843e-09	0.443703
nfya	1141.55	1078.68	8.1252	5.93145e-10	5.37061e-09	0.443368
arf6a	1187.79	1146.99	8.12518	5.93184e-10	5.37061e-09	0.443357
zfand3	2643.21	2297.23	8.12348	5.96296e-10	5.39469e-09	0.442416
fcho2	1048.55	949.722	8.12261	5.97896e-10	5.40268e-09	0.441934
crygm4	12.2162	12.7912	8.12251	5.98085e-10	5.40268e-09	0.441878
snx9b	2044.33	1792.5	8.12191	5.9919e-10	5.40476e-09	0.441546
cpsf6	2932.98	2574.78	8.12189	5.9922e-10	5.40476e-09	0.441537
pigf	222.228	188.638	8.12096	6.00944e-10	5.41621e-09	0.44102
rpz3	18.9492	16.8888	8.12024	6.02279e-10	5.42415e-09	0.440621
ercc3	422.468	383.313	8.119	6.04578e-10	5.44075e-09	0.439936
nudt6	192.656	152.94	8.11831	6.05867e-10	5.44823e-09	0.439553
zgc:154058	136.539	109.803	8.11713	6.08073e-10	5.46395e-09	0.438899
spsb4b	800.999	674.552	8.11543	6.11282e-10	5.48866e-09	0.437952
cog5	534.777	480.522	8.11472	6.12611e-10	5.49646e-09	0.437561
fbxw11b	1603.98	1624.07	8.11305	6.15775e-10	5.5207e-09	0.436634
trip4	285.099	253.729	8.11174	6.18264e-10	5.53885e-09	0.435908
wrnip1	224.734	191.618	8.11106	6.19564e-10	5.54633e-09	0.43553
hnrnpa0l	22161.8	23074.8	8.11034	6.20935e-10	5.55443e-09	0.435132
ubn2a	588.328	533.343	8.10971	6.22152e-10	5.56115e-09	0.434779
ranbp3b	1414.51	1296.75	8.10916	6.23204e-10	5.56639e-09	0.434475
ythdc1	1303.85	1235.95	8.10844	6.24582e-10	5.57213e-09	0.434077
patl1	2021.68	1731.9	8.10834	6.24781e-10	5.57213e-09	0.43402
dpf2	358.389	377.632	8.10597	6.29365e-10	5.60715e-09	0.432703
gfpt1	847.947	739.727	8.10582	6.29647e-10	5.60715e-09	0.432622
znf706	1909.05	1980.14	8.10518	6.30897e-10	5.61409e-09	0.432265
zgc:113090	82.6525	70.4544	8.1032	6.34762e-10	5.64336e-09	0.431165
rspry1	906.013	828.954	8.10295	6.3525e-10	5.64336e-09	0.431026
xrcc1	765.27	678.727	8.10277	6.35605e-10	5.64336e-09	0.430925
hbaa1	509.204	439.452	8.10194	6.37242e-10	5.65369e-09	0.430462
ap3d1	1698.38	1560.39	8.10097	6.39136e-10	5.66627e-09	0.429927
grk4	565.823	529.555	8.1003	6.40468e-10	5.67387e-09	0.429552
idh3b	1376.46	1338.61	8.09933	6.42388e-10	5.68666e-09	0.429012
il10rb	1298.76	1353.33	8.09853	6.43964e-10	5.69255e-09	0.42857
tubgcp4	515.199	455.824	8.09851	6.44007e-10	5.69255e-09	0.428558
maff	1545.66	1708.7	8.09785	6.45327e-10	5.69747e-09	0.428189
hsd11b1la	379.262	382.537	8.09775	6.45519e-10	5.69747e-09	0.428135
sumo2b	2067.56	1794.77	8.09727	6.46477e-10	5.70171e-09	0.427868
hsd17b8	56.1881	54.8043	8.09662	6.47785e-10	5.70902e-09	0.427503
fnbp1l	1368.78	1232.45	8.09521	6.506e-10	5.7296e-09	0.426721
trdmt1	255.176	243.217	8.09365	6.53749e-10	5.74965e-09	0.42585
arl6ip4	279.341	242.015	8.0934	6.54254e-10	5.74965e-09	0.42571
zc3h18	1911.9	1720.31	8.09336	6.54322e-10	5.74965e-09	0.425692
mrps35	433.531	405.868	8.09284	6.55374e-10	5.75465e-09	0.425402
cep63	333.128	300.74	8.09196	6.57157e-10	5.76607e-09	0.424912
fgfr1a	1272.45	1184.71	8.09114	6.58821e-10	5.77642e-09	0.424455
pla2g6	519.18	409.554	8.09046	6.60207e-10	5.78075e-09	0.424076
plekhh1	366.839	268.72	8.09033	6.60461e-10	5.78075e-09	0.424007
sdhaf2	338.302	329.309	8.09018	6.60768e-10	5.78075e-09	0.423923
naa20	587.489	553.209	8.08972	6.61724e-10	5.78293e-09	0.423662
smndc1	1068.26	942.65	8.08959	6.61986e-10	5.78293e-09	0.42359
mrps24	523.984	444.553	8.08891	6.63371e-10	5.79079e-09	0.423213
ngfrb	271.443	238.369	8.08819	6.64853e-10	5.79683e-09	0.42281
tgfbr1b	460.132	371.979	8.0881	6.65034e-10	5.79683e-09	0.422761
smcr8b	60.6026	56.614	8.0833	6.74948e-10	5.87728e-09	0.420088
hspa4a	9372.11	8525.33	8.08316	6.75249e-10	5.87728e-09	0.420008
gtf2b	848.242	788.139	8.08285	6.75901e-10	5.87866e-09	0.419834
lamtor2	425.338	359.806	8.08201	6.77637e-10	5.88947e-09	0.41937
itgb5	924.945	753.694	8.08075	6.80296e-10	5.90828e-09	0.418662
ubap2l	4312.94	4314.35	8.07913	6.837e-10	5.92992e-09	0.41776
atp1b1a	5101.96	4560.24	8.07909	6.83782e-10	5.92992e-09	0.417739
akt2l	889.832	772.075	8.07835	6.85349e-10	5.93919e-09	0.417325
crlf1b	233.373	181.706	8.07701	6.88182e-10	5.95791e-09	0.416579
dnaja3a	835.647	801.638	8.07686	6.88508e-10	5.95791e-09	0.416494
ppp1cbl	3942.03	4064.62	8.07609	6.90136e-10	5.96767e-09	0.416067
klhl11	288.315	270.226	8.07538	6.91662e-10	5.97654e-09	0.415667
pick1	181.284	176.357	8.0745	6.93535e-10	5.98454e-09	0.415178
plekhm2	293.169	263.947	8.07448	6.93591e-10	5.98454e-09	0.415163
herpud1	3238.16	2823.81	8.07405	6.94495e-10	5.98474e-09	0.414928
trib3	2513.49	2694.57	8.074	6.94617e-10	5.98474e-09	0.414896
epb41l3b	1495.27	1303.15	8.07278	6.9723e-10	6.00292e-09	0.414217
ctsz	3443.54	2951.42	8.0723	6.98266e-10	6.00704e-09	0.413948
trpc6a	26.6082	24.805	8.07209	6.98715e-10	6.00704e-09	0.413832
ikbkb	541.844	550.024	8.0718	6.99352e-10	6.00819e-09	0.413667
mark1	86.3986	78.3033	8.07134	7.00343e-10	6.01237e-09	0.413411
mafba	4963.95	4216.25	8.07073	7.0165e-10	6.01597e-09	0.413074
cnot6a	2020.09	1811.61	8.07068	7.01771e-10	6.01597e-09	0.413043
mri1	348.9	344.135	8.07022	7.02758e-10	6.02011e-09	0.412788
tbx3a	462.857	536.223	8.06994	7.03379e-10	6.0211e-09	0.412628
fubp3	2000.95	2002.19	8.06863	7.06218e-10	6.03533e-09	0.4119
fstl1b	4176.62	2916.51	8.06849	7.06516e-10	6.03533e-09	0.411823
taf5l	282.529	250.345	8.06829	7.06955e-10	6.03533e-09	0.411711
spg11	961.327	987.309	8.06824	7.07064e-10	6.03533e-09	0.411683
uqcrb	1307.59	1232.48	8.06749	7.08717e-10	6.04512e-09	0.41126
lmbrd1	414.759	391.365	8.06663	7.10588e-10	6.05011e-09	0.410783
exd2	358.265	332.638	8.06663	7.10593e-10	6.05011e-09	0.410782
rbfox1	785.229	732.605	8.06653	7.10824e-10	6.05011e-09	0.410723
mtmr6	696.59	684.012	8.06563	7.12797e-10	6.06259e-09	0.410221
coa7	201.214	201.864	8.06378	7.16882e-10	6.09299e-09	0.409186
psme4b	1392.4	1259.82	8.06188	7.21104e-10	6.1208e-09	0.408123
arl5a	381.008	355.278	8.06184	7.21181e-10	6.1208e-09	0.408103
acot8	123.959	119.861	8.06122	7.22573e-10	6.12826e-09	0.407754
wwp2	2418.76	2327.51	8.05995	7.25402e-10	6.14788e-09	0.407046
xpot	2068.57	1837.54	8.05946	7.26496e-10	6.15278e-09	0.406773
smarcb1a	947.611	860.674	8.05854	7.28578e-10	6.16604e-09	0.406255
ipo7	4867.63	4522.72	8.05707	7.31881e-10	6.18961e-09	0.405435
ranbp10	538.445	441.799	8.05594	7.34456e-10	6.20699e-09	0.404798
srsf6b	2530	2521.41	8.05535	7.35781e-10	6.21227e-09	0.404471
si:ch211-185a18.2	165.92	132.023	8.0552	7.36123e-10	6.21227e-09	0.404387
tp53	2444.97	2214.8	8.0548	7.37045e-10	6.21566e-09	0.40416
snx7	1018.91	885.467	8.05449	7.37737e-10	6.21711e-09	0.40399
mmp14a	10478.8	7820.59	8.05381	7.39287e-10	6.22576e-09	0.40361
rab1ab	3814.47	3560.68	8.0534	7.40231e-10	6.22932e-09	0.403378
zgc:123105	813.202	674.507	8.05317	7.40759e-10	6.22937e-09	0.403249
apeh	821.666	802.562	8.04865	7.51174e-10	6.31251e-09	0.400717
ubxn4	737.227	770.983	8.04781	7.53125e-10	6.32445e-09	0.400246
isoc2	294.324	262.651	8.04686	7.55348e-10	6.33865e-09	0.399711
tmem204	411.668	345.389	8.0466	7.55955e-10	6.33929e-09	0.399565
cwc22	1054.41	1022.55	8.04625	7.56757e-10	6.34052e-09	0.399373
utp18	1056.49	1044.5	8.04608	7.57164e-10	6.34052e-09	0.399275
slc29a1a	492.079	457.34	8.04523	7.59162e-10	6.35279e-09	0.398797
nat8l	21.7693	16.1269	8.04425	7.61457e-10	6.36753e-09	0.398249
ttll1	169.378	136.495	8.044	7.6205e-10	6.36802e-09	0.398108
clta	3675.68	3223.67	8.04289	7.64668e-10	6.38543e-09	0.397485
ubac1	421.644	442.226	8.04114	7.68809e-10	6.41255e-09	0.396505
rbms3	254.852	228.357	8.04106	7.6899e-10	6.41255e-09	0.396462
klhl5	109.113	89.3268	8.03984	7.71912e-10	6.43242e-09	0.395773
klhl7	284.921	255.44	8.03857	7.74939e-10	6.45314e-09	0.395062
akr7a3	293.742	267.911	8.03768	7.77075e-10	6.46405e-09	0.394562
eri2	107.947	83.475	8.03757	7.77333e-10	6.46405e-09	0.394502
pnp5b	768.146	811.931	8.03635	7.80272e-10	6.48397e-09	0.393816
ywhaba	10459.3	9654.78	8.03547	7.82403e-10	6.49465e-09	0.39332
pmpcb	867.347	871.513	8.03537	7.82646e-10	6.49465e-09	0.393264
st7	824.144	738.39	8.03396	7.86073e-10	6.51856e-09	0.39247
gclc	490.53	476.686	8.03366	7.86781e-10	6.5199e-09	0.392306
ndufb6	571.678	484.232	8.0332	7.87916e-10	6.52477e-09	0.392044
xbp1	11344.6	11743.6	8.03121	7.92781e-10	6.56051e-09	0.390925
marcksl1a	8908.9	7302.7	8.03096	7.93387e-10	6.56097e-09	0.390786
thumpd1	583.121	531.381	8.02972	7.96443e-10	6.58169e-09	0.390087
dvl3a	992.925	895.456	8.02894	7.98346e-10	6.59206e-09	0.389653
hnrnpabb	8906.92	7997.61	8.02846	7.99552e-10	6.59206e-09	0.389379
usp20	206.272	175.541	8.02831	7.99919e-10	6.59206e-09	0.389295
prkrip1	202.196	174.491	8.02829	7.99956e-10	6.59206e-09	0.389287
galk1	263.731	213.244	8.02809	8.0046e-10	6.59206e-09	0.389172
stip1	3629.45	3152.32	8.02738	8.02224e-10	6.60203e-09	0.388772
bcl9l	1691.86	1737.16	8.02682	8.03601e-10	6.6088e-09	0.38846
stx5al	658.861	621.482	8.02515	8.07774e-10	6.63854e-09	0.387518
glrx5	377.803	318.716	8.02473	8.08824e-10	6.6426e-09	0.387281
cpm	298.462	220.94	8.02253	8.14333e-10	6.68324e-09	0.386046
atf6	1229.45	1063.26	8.02171	8.16404e-10	6.69501e-09	0.385583
nelfe	623.793	560.82	8.02147	8.17014e-10	6.69501e-09	0.385448
coasy	451.511	387.03	8.0213	8.1745e-10	6.69501e-09	0.38535
cox10	601.777	536.344	8.02024	8.20134e-10	6.70716e-09	0.384754
rplp1	50770.1	49653.4	8.02018	8.20266e-10	6.70716e-09	0.384724
dnajb12b	248.705	234.976	8.02005	8.2062e-10	6.70716e-09	0.384646
srsf6a	3057.5	2765.52	8.01912	8.22962e-10	6.7217e-09	0.384127
mto1	338.53	305.181	8.01879	8.23812e-10	6.72404e-09	0.383939
sfpq	5387.42	5143.84	8.01795	8.25966e-10	6.73702e-09	0.383463
chordc1a	254.666	208.74	8.01763	8.2677e-10	6.73897e-09	0.383286
tulp4a	935.596	965.497	8.01711	8.28104e-10	6.74524e-09	0.382992
ppm1h	122.967	123.578	8.01666	8.29254e-10	6.75e-09	0.38274
b3gat3	355.346	296.39	8.01357	8.37217e-10	6.81017e-09	0.380999
pacsin3	1694.62	1644.38	8.01319	8.38212e-10	6.81361e-09	0.380782
hsp90aa1.1	129.386	114.012	8.0098	8.47033e-10	6.88063e-09	0.378874
papola	3119.88	3093.01	8.00951	8.47807e-10	6.88223e-09	0.378708
zgc:85936	574.827	521.306	8.00911	8.48843e-10	6.88596e-09	0.378485
sars2	179.817	175.839	8.00854	8.50348e-10	6.89348e-09	0.378162
pdgfab	551.125	475.759	8.00752	8.53051e-10	6.91069e-09	0.377584
srprb	938.383	797.897	8.00663	8.55386e-10	6.92118e-09	0.377085
rffl	605.672	629.488	8.00659	8.55504e-10	6.92118e-09	0.37706
rfc4	603.089	521.928	8.0059	8.57328e-10	6.93123e-09	0.376671
fnip1	2071.77	2201.96	8.00566	8.57969e-10	6.93172e-09	0.376535
bmp7b	548.153	516.423	8.00463	8.607e-10	6.94908e-09	0.375955
uri1	960.998	793.898	8.00423	8.61779e-10	6.95308e-09	0.375727
zdhhc14	105.811	97.2608	8.00266	8.65974e-10	6.97833e-09	0.374841
rab4b	143.581	135.8	8.00262	8.66078e-10	6.97833e-09	0.374819
raf1a	205.148	175.572	8.00072	8.71186e-10	7.01475e-09	0.373746
stab2	257.462	204.508	8.00047	8.71844e-10	7.01532e-09	0.373608
psmb10	1702.87	1764.68	7.99852	8.77119e-10	7.04659e-09	0.372507
dhdds	367.464	319.748	7.9985	8.77187e-10	7.04659e-09	0.372493
p4ha2	2638.23	1872.2	7.99838	8.77502e-10	7.04659e-09	0.372427
serhl	619.058	556.233	7.99775	8.79234e-10	7.05575e-09	0.372067
badb	203.693	203.755	7.99703	8.81192e-10	7.06304e-09	0.371661
smek1	2333.97	2202.78	7.99698	8.81326e-10	7.06304e-09	0.371633
henmt1	34.2395	29.4946	7.99674	8.81975e-10	7.06349e-09	0.371499
gtdc1	142.126	128.289	7.99618	8.83499e-10	7.06804e-09	0.371184
stim1a	805.621	809.928	7.9961	8.83727e-10	7.06804e-09	0.371137
cul4a	1313.59	1297.54	7.99353	8.90775e-10	7.1159e-09	0.369686
tmem30ab	1180.93	1123.23	7.99349	8.90904e-10	7.1159e-09	0.369659
cacnb2a	257.158	200.404	7.99271	8.93053e-10	7.1283e-09	0.369219
trip10a	951.36	805.732	7.99234	8.94079e-10	7.13172e-09	0.369009
nxn	610.119	497.189	7.99145	8.96529e-10	7.14046e-09	0.368509
zgc:153675	1473.1	1134.96	7.99137	8.96745e-10	7.14046e-09	0.368466
ncor1	3922.31	3839.84	7.99129	8.9697e-10	7.14046e-09	0.36842
ranbp9	1149.57	1030.55	7.9907	8.98617e-10	7.1488e-09	0.368084
chchd10	354.253	303.584	7.99009	9.00327e-10	7.15763e-09	0.367737
taf10	613.248	538.025	7.98984	9.01016e-10	7.15834e-09	0.367597
fkbp4	4011.42	3708.01	7.98959	9.01705e-10	7.15892e-09	0.367458
cyp11c1	20.368	16.9881	7.98938	9.02289e-10	7.15892e-09	0.367339
cyp27c1	182.253	183.97	7.98852	9.04707e-10	7.17333e-09	0.36685
arpc2	7170.44	6864.65	7.98779	9.06754e-10	7.17917e-09	0.366437
bloc1s4	206.043	188.654	7.98759	9.07299e-10	7.17917e-09	0.366327
rfx1a	74.9085	59.306	7.98754	9.07466e-10	7.17917e-09	0.366294
gcdhb	287.155	278.214	7.9874	9.07849e-10	7.17917e-09	0.366216
ms4a17a.8	228.471	200.744	7.98695	9.09121e-10	7.18349e-09	0.36596
me1	73.9188	50.2568	7.98658	9.10142e-10	7.18349e-09	0.365755
nfrkb	673.978	715.847	7.98637	9.10746e-10	7.18349e-09	0.365634
fut11	351.491	334.294	7.98635	9.10803e-10	7.18349e-09	0.365622
lsm5	397.254	382.926	7.98574	9.12535e-10	7.19138e-09	0.365275
dph6	207.95	215.194	7.98546	9.13301e-10	7.19138e-09	0.365122
cep70	108.191	87.7033	7.9852	9.1405e-10	7.19138e-09	0.364972
trim23	312.259	282.406	7.98514	9.14215e-10	7.19138e-09	0.364939
nt5dc2	1081.02	888.987	7.98431	9.16573e-10	7.20518e-09	0.364468
gata2a	42.5606	37.0161	7.98358	9.18633e-10	7.2105e-09	0.364057
galm	336.664	298.952	7.9835	9.18869e-10	7.2105e-09	0.36401
taf3	1022.17	1018.2	7.98323	9.19644e-10	7.2105e-09	0.363856
pgam5	989.093	917.506	7.98313	9.1992e-10	7.2105e-09	0.363801
dcaf7	2151.47	1813.94	7.98301	9.20271e-10	7.2105e-09	0.363731
atp10d	732.235	667.378	7.98224	9.22479e-10	7.22306e-09	0.363293
nme2b.2	54.6324	53.2409	7.98152	9.24513e-10	7.23424e-09	0.36289
rftn2	922.252	770.522	7.98071	9.26859e-10	7.24784e-09	0.362427
itsn1	1320.42	1237.39	7.97959	9.30061e-10	7.26646e-09	0.361796
kat8	513.13	482.22	7.97926	9.31028e-10	7.26646e-09	0.361605
rdh10a	234.117	204.969	7.97924	9.31067e-10	7.26646e-09	0.361598
banp	292.794	274.513	7.97299	9.49289e-10	7.40217e-09	0.35805
ncbp2	541.48	446.326	7.97285	9.49696e-10	7.40217e-09	0.357971
ndufa9a	1157.34	974.098	7.97138	9.54026e-10	7.43106e-09	0.357138
mcee	213.814	190.188	7.97086	9.55544e-10	7.43803e-09	0.356847
etfdh	897.428	780.67	7.96971	9.58956e-10	7.45779e-09	0.356194
slc39a1	279.228	252.176	7.96959	9.59332e-10	7.45779e-09	0.356122
cbfb	2758.4	2142.05	7.96928	9.60261e-10	7.46015e-09	0.355945
ikbkg	1001.34	1014.62	7.96826	9.63282e-10	7.47875e-09	0.355369
dnajc17	75.7346	66.6986	7.96785	9.64503e-10	7.48336e-09	0.355137
ppp1r11	309.096	279.496	7.96697	9.67139e-10	7.49894e-09	0.354637
zdhhc7	157.708	151.305	7.96598	9.7012e-10	7.51717e-09	0.354073
g6pc3	214.723	179.663	7.96519	9.72481e-10	7.53058e-09	0.353627
ddhd1b	208.425	170.899	7.96497	9.73146e-10	7.53083e-09	0.353502
ndufs4	549.83	471.824	7.96458	9.74337e-10	7.53304e-09	0.353278
snx16	685.38	647.312	7.96446	9.74693e-10	7.53304e-09	0.353211
siah1	1214.25	1154.09	7.96377	9.76766e-10	7.54417e-09	0.352821
taf13	744.034	604.132	7.963	9.79119e-10	7.55651e-09	0.35238
rybpb	470.607	412.4	7.96283	9.7963e-10	7.55651e-09	0.352284
copa	9429.91	8114.53	7.96195	9.82292e-10	7.57215e-09	0.351787
abhd12	562.75	544.791	7.9611	9.84891e-10	7.58729e-09	0.351302
zgc:113691	26.2446	19.9012	7.96078	9.85864e-10	7.58988e-09	0.351121
slc35b2	726.509	730.585	7.95959	9.89509e-10	7.61303e-09	0.350444
wipi1	850.273	648.012	7.95909	9.91054e-10	7.61673e-09	0.350158
cox4i1	4180.42	3839.53	7.95902	9.91267e-10	7.61673e-09	0.350119
mapk15	121.293	104.289	7.95828	9.93528e-10	7.62707e-09	0.349701
akr1a1b	453.235	393.444	7.95817	9.93891e-10	7.62707e-09	0.349634
rpl14	26898.1	27230.2	7.9578	9.95033e-10	7.63093e-09	0.349423
abca1a	2626.08	2031.45	7.95686	9.97923e-10	7.64818e-09	0.348891
ythdf3	595.923	517.128	7.95614	1.00016e-09	7.65248e-09	0.348479
uqcrh	1969.81	1650.64	7.95601	1.00056e-09	7.65248e-09	0.348407
smarce1	7184.99	6009.99	7.95585	1.00104e-09	7.65248e-09	0.348318
lpar2a	311.237	276.902	7.95585	1.00105e-09	7.65248e-09	0.348317
ppt1	1408.32	1286.54	7.95449	1.00527e-09	7.67983e-09	0.347544
chm	577.3	493.659	7.95316	1.00943e-09	7.70668e-09	0.346786
actr2a	2665.81	2428.36	7.9513	1.01528e-09	7.74625e-09	0.345726
pfkfb4b	427.685	346.912	7.95109	1.01591e-09	7.74625e-09	0.345611
szrd1	1152.19	1122.62	7.94968	1.02037e-09	7.77197e-09	0.344807
usp54a	1274.82	1015.94	7.94961	1.02059e-09	7.77197e-09	0.344768
kdelr2b	3079.36	2409.98	7.94929	1.02161e-09	7.7748e-09	0.344584
ptar1	160.571	156.504	7.9489	1.02285e-09	7.77924e-09	0.344362
fbxl5	1024.89	1018.78	7.94791	1.02601e-09	7.7983e-09	0.343796
clpxa	978.516	963.616	7.94735	1.02778e-09	7.80677e-09	0.343479
dclk1b	10.9131	8.71086	7.94693	1.02912e-09	7.81048e-09	0.34324
nme3	847.325	638.7	7.94679	1.02957e-09	7.81048e-09	0.343158
znf710a	218.293	176.841	7.94618	1.03152e-09	7.8203e-09	0.342811
sufu	1065.29	912.034	7.94588	1.03246e-09	7.8224e-09	0.342644
kazald2	16.4533	11.8431	7.94536	1.03415e-09	7.83026e-09	0.342343
fktn	186.423	164.74	7.94425	1.03769e-09	7.84528e-09	0.341715
ago4	1306.47	1386.81	7.94422	1.03779e-09	7.84528e-09	0.341698
bmp2a	448.17	390.366	7.94412	1.0381e-09	7.84528e-09	0.341642
spag1a	1534.39	1640.82	7.94355	1.03995e-09	7.85427e-09	0.341315
cdca4	1275.58	1220.93	7.94329	1.0408e-09	7.85574e-09	0.341164
plce1	829.74	882.986	7.94271	1.04267e-09	7.86354e-09	0.340835
sec24d	3828.06	3031.98	7.94256	1.04316e-09	7.86354e-09	0.340749
cap1	1636.5	1502.49	7.94127	1.04735e-09	7.89015e-09	0.340012
pdcd10a	1276.45	1224.4	7.94021	1.05078e-09	7.90179e-09	0.339411
col9a2	26.7203	23.0649	7.94002	1.05139e-09	7.90179e-09	0.339303
erp44	2562.25	2221.47	7.93976	1.05225e-09	7.90179e-09	0.339153
htra1a	2581.73	2132.21	7.93974	1.0523e-09	7.90179e-09	0.339145
hmgcrb	1284.85	1249.54	7.93961	1.05272e-09	7.90179e-09	0.339071
cdc73	758.711	732.972	7.93957	1.05287e-09	7.90179e-09	0.339046
tbrg1	290.733	244.684	7.93908	1.05448e-09	7.90894e-09	0.338764
rbm38	831.395	793.315	7.93827	1.05711e-09	7.9237e-09	0.338306
zgc:153039	147.413	151.84	7.93774	1.05886e-09	7.92818e-09	0.338002
bag6	2971.05	2799.53	7.93763	1.05923e-09	7.92818e-09	0.337937
serpinh2	322.64	244.563	7.93748	1.0597e-09	7.92818e-09	0.337855
tmod2	542.32	550.84	7.93685	1.06179e-09	7.93883e-09	0.337493
kdm5bb	3670.89	3287.71	7.93585	1.06507e-09	7.95832e-09	0.336927
pora	1297.35	1127.54	7.93547	1.06634e-09	7.96282e-09	0.336708
uxs1	607.528	546.639	7.93376	1.07202e-09	8.00024e-09	0.33573
scpep1	1708.89	1356.48	7.93327	1.07365e-09	8.00739e-09	0.33545
ehd2b	7125.76	6763.1	7.93221	1.07718e-09	8.02472e-09	0.334846
ccnt2b	1462.91	1405.19	7.93217	1.07732e-09	8.02472e-09	0.334823
gemin7	184.523	165.382	7.93138	1.07994e-09	8.03123e-09	0.334375
timp2a	9008.46	6939.36	7.93138	1.07994e-09	8.03123e-09	0.334375
nploc4	1267.66	1105.78	7.9313	1.08021e-09	8.03123e-09	0.334329
map4k5	2318.08	1975.64	7.93059	1.08261e-09	8.04407e-09	0.33392
exoc8	532.381	505.491	7.93011	1.0842e-09	8.04649e-09	0.33365
pstpip1b	39.553	35.8349	7.93006	1.08437e-09	8.04649e-09	0.333621
slc16a10	1049.75	932.788	7.92963	1.08582e-09	8.04649e-09	0.333376
tgfbr1a	87.8279	70.0171	7.92957	1.08604e-09	8.04649e-09	0.333337
nkap	709.448	689.777	7.92949	1.08631e-09	8.04649e-09	0.333293
ankrd13b	20.1666	18.9591	7.92846	1.08978e-09	8.06722e-09	0.332705
bloc1s1	147.284	126.157	7.92755	1.09286e-09	8.08502e-09	0.332185
trip11	1581.65	1406.27	7.92691	1.09502e-09	8.09595e-09	0.331822
fbxo45	288.348	275.788	7.92647	1.09653e-09	8.10206e-09	0.331569
fbxl14b	764.135	618.883	7.92593	1.09835e-09	8.11052e-09	0.331263
ubr7	759.324	664.064	7.92554	1.09969e-09	8.11539e-09	0.331038
mrgbp	448.701	384.05	7.92522	1.10079e-09	8.11846e-09	0.330854
rnf144b	1210.22	1251.38	7.92394	1.10515e-09	8.14565e-09	0.330125
zbtb44	77.9696	73.3195	7.92321	1.10766e-09	8.15905e-09	0.329708
sec24c	2106.01	2242.43	7.92134	1.1141e-09	8.19765e-09	0.328638
med23	1713.18	1496.88	7.9213	1.11427e-09	8.19765e-09	0.328611
srsf5a	5613.29	5980.9	7.91976	1.11961e-09	8.22909e-09	0.327731
sav1	1243.13	1172.06	7.91966	1.11992e-09	8.22909e-09	0.327678
tbl1xr1b	486.951	458.988	7.91667	1.13038e-09	8.30078e-09	0.325965
rpl31	32717	33514.9	7.9159	1.13308e-09	8.31549e-09	0.325526
lpar3	693.818	629.533	7.9154	1.13484e-09	8.32333e-09	0.325238
wdr33	1909.28	1707.73	7.91459	1.13771e-09	8.33922e-09	0.324773
tnfsf10l3	121.807	96.3258	7.91284	1.14391e-09	8.37444e-09	0.323771
pak2b	1807.16	1523.3	7.91283	1.14391e-09	8.37444e-09	0.323769
lrp6	1784.07	1748.05	7.91211	1.1465e-09	8.38634e-09	0.323352
mtmr9	252.742	228.139	7.91198	1.14695e-09	8.38634e-09	0.323281
gpd2	446.012	497.035	7.91138	1.14909e-09	8.39684e-09	0.322937
med25	781.574	726.383	7.91103	1.15035e-09	8.40091e-09	0.322735
ubap1	1107.52	1212.38	7.91074	1.15136e-09	8.40315e-09	0.322573
ankrd46b	105.256	93.0888	7.90859	1.15909e-09	8.45439e-09	0.321338
caskb	880.019	742.832	7.90639	1.16701e-09	8.50621e-09	0.32008
tfip11	3452.55	3533.45	7.90623	1.16762e-09	8.50621e-09	0.319984
dmd	338.366	291.347	7.9054	1.17062e-09	8.52289e-09	0.31951
synj2bp	646.898	601.265	7.9047	1.17318e-09	8.53273e-09	0.319107
gps2	563.603	488.387	7.90463	1.1734e-09	8.53273e-09	0.319071
glg1b	553.269	431.474	7.90398	1.17577e-09	8.54476e-09	0.318699
bmpr2a	572.998	480.926	7.90376	1.17658e-09	8.54539e-09	0.318573
coro7	412.799	411.231	7.90335	1.17809e-09	8.5512e-09	0.318335
zgc:162344	124.029	112.146	7.902	1.18304e-09	8.57976e-09	0.31756
si:ch211-222n4.2	18.9454	17.2379	7.90188	1.18346e-09	8.57976e-09	0.317494
zgc:110339	2100.73	2099.02	7.90102	1.18663e-09	8.59748e-09	0.317001
klf11b	1423.24	1367.27	7.90038	1.18899e-09	8.60939e-09	0.316633
pafah1b2	101.21	95.2656	7.89968	1.19158e-09	8.62286e-09	0.316232
cited4b	927.053	877.994	7.89915	1.19357e-09	8.62948e-09	0.315923
heatr6	520.876	472.292	7.89905	1.19394e-09	8.62948e-09	0.315866
rnf144aa	184.318	186.377	7.89743	1.19993e-09	8.66235e-09	0.314942
asb12a	303.239	286.498	7.89734	1.20028e-09	8.66235e-09	0.314888
pskh1	227.177	172.527	7.89724	1.20066e-09	8.66235e-09	0.314828
dlx3b	5344.74	5514.91	7.89673	1.20257e-09	8.67084e-09	0.314535
rab22a	357.325	327.572	7.89603	1.20516e-09	8.68431e-09	0.314137
slc39a13	700.015	550.143	7.89514	1.20849e-09	8.70305e-09	0.313626
snrnp70	4107.54	3791.84	7.89468	1.21023e-09	8.71027e-09	0.313361
rhogc	980.849	855.262	7.89405	1.21261e-09	8.72213e-09	0.312998
scamp1	216.26	196.909	7.89373	1.21383e-09	8.72567e-09	0.312812
far1	1063.75	986.966	7.89331	1.2154e-09	8.73171e-09	0.312573
mier3b	172.76	153.626	7.89202	1.22026e-09	8.76138e-09	0.311834
pcdh2ab10	20.1998	14.8151	7.89101	1.22409e-09	8.78051e-09	0.311255
rtn4b	792.874	626.287	7.89093	1.22442e-09	8.78051e-09	0.311205
fbxl18	138.531	130.971	7.89074	1.22514e-09	8.78051e-09	0.311097
hbp1	1282.99	1012.39	7.89052	1.22598e-09	8.78127e-09	0.31097
aldh9a1b	147.61	122.532	7.89026	1.22697e-09	8.78308e-09	0.31082
fmr1	903.269	867.202	7.88992	1.22827e-09	8.78617e-09	0.310624
wdr24	396.009	351.49	7.88967	1.2292e-09	8.78617e-09	0.310484
bcap31	1031.78	919.299	7.88957	1.22961e-09	8.78617e-09	0.310423
mapk8ip3	180.439	157.862	7.88898	1.23186e-09	8.79701e-09	0.310084
dguok	78.8451	73.4471	7.88833	1.23435e-09	8.8095e-09	0.309711
atxn2	845.24	815.159	7.88721	1.23863e-09	8.83028e-09	0.30907
cltca	9212.92	9695.41	7.88718	1.23874e-09	8.83028e-09	0.309053
gmppb	2003.72	2026	7.88668	1.2407e-09	8.83472e-09	0.308762
syncripl	3182.84	2761.28	7.88664	1.24084e-09	8.83472e-09	0.308739
psma4	3366.15	2852.91	7.88594	1.24353e-09	8.8486e-09	0.308338
atxn2l	2721.04	2426.1	7.88567	1.24458e-09	8.85073e-09	0.308184
hist2h3c	80.3765	52.6742	7.88477	1.24808e-09	8.87033e-09	0.307664
usf1l	804.702	754.687	7.88447	1.24924e-09	8.87335e-09	0.30749
zdhhc13	911.604	928.756	7.88422	1.2502e-09	8.87485e-09	0.307349
ormdl1	231.019	200.268	7.88402	1.25097e-09	8.87486e-09	0.307234
irx1a	163.256	151.238	7.88384	1.25169e-09	8.87486e-09	0.307129
slc7a6os	980.843	945.855	7.88283	1.25559e-09	8.89726e-09	0.306552
erbb3b	766.187	819.064	7.88263	1.25639e-09	8.8976e-09	0.306435
golga3	1353	1351.53	7.88146	1.26098e-09	8.92482e-09	0.305759
erf	1706.24	1446.49	7.87939	1.26908e-09	8.97683e-09	0.304573
nup43	566.56	498.625	7.87862	1.27212e-09	8.99302e-09	0.30413
adam10b	695.714	581.074	7.87626	1.28149e-09	9.0539e-09	0.30277
zgc:77880	56.779	57.4231	7.87547	1.28467e-09	9.07026e-09	0.302311
hsd17b4	1031.75	1071.42	7.8753	1.28533e-09	9.07026e-09	0.302216
ino80db	415.124	406.659	7.87376	1.29149e-09	9.10801e-09	0.301329
tpm3	16277.5	16868.3	7.87358	1.2922e-09	9.10801e-09	0.301227
rpl10	37546.7	37853	7.87321	1.29369e-09	9.11309e-09	0.301014
dctn4	852.081	761.38	7.87264	1.29601e-09	9.12405e-09	0.300682
chic2	566.266	521.486	7.87162	1.30009e-09	9.14741e-09	0.300098
rab4a	210.395	198.948	7.87056	1.3044e-09	9.17227e-09	0.299486
mettl25	79.152	67.4246	7.87026	1.30564e-09	9.1753e-09	0.299309
tmem168a	687.607	596.11	7.87008	1.30636e-09	9.1753e-09	0.299206
klhl20	390.613	359.193	7.86985	1.30728e-09	9.17562e-09	0.299076
nucb2b	550.29	464.776	7.86969	1.30795e-09	9.17562e-09	0.298981
si:dkey-174n20.1	79.2233	63.415	7.869	1.31072e-09	9.18967e-09	0.298588
hnrnpd	1452.23	1430.97	7.86825	1.31382e-09	9.20599e-09	0.29815
eif1ad	279.028	259.941	7.86741	1.31722e-09	9.22443e-09	0.29767
spry4	859.654	727.62	7.86544	1.32533e-09	9.27576e-09	0.296532
st13	2591.35	2481.27	7.86466	1.32853e-09	9.2927e-09	0.296084
lmf2b	3800.15	3612.13	7.86439	1.32968e-09	9.29527e-09	0.295924
zgc:66427	1638.81	1685.84	7.86407	1.33098e-09	9.29761e-09	0.295742
gnai2b	369.588	300.428	7.86393	1.33157e-09	9.29761e-09	0.29566
zgc:112083	165.164	146.929	7.8635	1.33334e-09	9.29951e-09	0.295414
vrk2	190.424	178.429	7.8634	1.33376e-09	9.29951e-09	0.295355
snx1a	5928.34	5269.43	7.8633	1.33418e-09	9.29951e-09	0.295297
txndc9	1514.52	1485.31	7.86299	1.33545e-09	9.3029e-09	0.295121
gcat	773.82	733.771	7.86216	1.33892e-09	9.32165e-09	0.294638
mark3a	978.473	885.767	7.86154	1.3415e-09	9.3342e-09	0.29428
qpctla	377.636	308.706	7.86057	1.34556e-09	9.35694e-09	0.29372
kazna	143.018	156.656	7.85883	1.35285e-09	9.40218e-09	0.292717
ahrra	157.53	150.365	7.85708	1.36022e-09	9.44789e-09	0.291708
yipf4	1319.75	1307.71	7.8564	1.36311e-09	9.4625e-09	0.291312
ubtd2	1254.89	1050.3	7.85592	1.36513e-09	9.47099e-09	0.291038
sumf1	220.848	182.521	7.85556	1.36667e-09	9.47617e-09	0.290828
exosc6	634.615	567.255	7.85513	1.36848e-09	9.48317e-09	0.290583
mipol1	305.728	291.482	7.85401	1.37327e-09	9.51087e-09	0.289933
cct7	8827.84	7385.04	7.85348	1.37554e-09	9.52108e-09	0.289626
irf2bpl	1365.8	1138.75	7.853	1.37759e-09	9.5297e-09	0.28935
vps54	589.424	655.472	7.85203	1.38176e-09	9.55303e-09	0.288788
actb2	258559	267038	7.85141	1.38442e-09	9.56587e-09	0.288431
ell	680.324	656.851	7.85106	1.38594e-09	9.57083e-09	0.288226
tmem150aa	260.366	218.685	7.84961	1.39218e-09	9.60839e-09	0.287391
kat7a	139.727	139.585	7.84868	1.39622e-09	9.62754e-09	0.286852
prkacaa	1136.13	1060.99	7.8486	1.39657e-09	9.62754e-09	0.286806
tcf7l1b	1209.61	1003.18	7.84768	1.40055e-09	9.64939e-09	0.286277
b4galt6	516.516	507.469	7.84681	1.40437e-09	9.67012e-09	0.28577
rnf170	1196.74	1308.55	7.84659	1.40531e-09	9.67099e-09	0.285646
rps6	55260.4	56506.5	7.84526	1.41114e-09	9.70558e-09	0.284875
hmg20a	461.524	387.134	7.84459	1.4141e-09	9.72033e-09	0.284485
ttl	158.562	127.311	7.84426	1.41553e-09	9.72457e-09	0.284297
loxl2a	1399.72	1182.16	7.84406	1.41641e-09	9.72497e-09	0.284182
dram2b	497.699	430.419	7.84318	1.42028e-09	9.74596e-09	0.283674
kctd12.1	85.5199	73.0609	7.84298	1.42121e-09	9.7467e-09	0.283553
scrib	1915.44	2115.62	7.84243	1.4236e-09	9.75199e-09	0.28324
mdh1aa	7331.59	6942.98	7.84243	1.42363e-09	9.75199e-09	0.283236
ttc9c	275.943	233.994	7.84225	1.42443e-09	9.75199e-09	0.283131
zgc:77158	669.797	549.217	7.8419	1.42598e-09	9.75699e-09	0.282929
neo1a	1718.48	1364.34	7.84166	1.42702e-09	9.75853e-09	0.282793
arl9	585.748	538.94	7.84085	1.43063e-09	9.77758e-09	0.282323
lrp12	826.566	702.555	7.84039	1.43267e-09	9.78515e-09	0.282057
wdtc1	508.14	509.268	7.84011	1.43395e-09	9.78515e-09	0.281891
lin54	539.451	495.581	7.83992	1.43478e-09	9.78515e-09	0.281784
gcc1	869.817	763.377	7.83987	1.43501e-09	9.78515e-09	0.281753
gorab	335.511	279.947	7.83857	1.44083e-09	9.81289e-09	0.281
epc1b	1138.66	1025.51	7.8385	1.44114e-09	9.81289e-09	0.28096
eef1a1l1	256072	280671	7.83841	1.44155e-09	9.81289e-09	0.280907
itga8	544.661	389.081	7.83657	1.44981e-09	9.85493e-09	0.279843
utp23	157.516	139.637	7.83642	1.45048e-09	9.85493e-09	0.279757
nfat5a	58.1222	55.0702	7.83639	1.45064e-09	9.85493e-09	0.279736
dmtn	47.6069	41.1107	7.8363	1.45103e-09	9.85493e-09	0.279687
mat2b	492.973	438.272	7.8359	1.45285e-09	9.85666e-09	0.279453
xpr1b	892.267	726.368	7.83588	1.45293e-09	9.85666e-09	0.279442
mtmr10	312.055	311.812	7.83523	1.45587e-09	9.87098e-09	0.279066
jazf1a	43.2692	39.083	7.83457	1.45886e-09	9.8847e-09	0.278685
hirip3	521.819	458.885	7.83424	1.46034e-09	9.8847e-09	0.278496
vamp4	342.157	318.182	7.83423	1.46038e-09	9.8847e-09	0.27849
ciao1	750.43	669.59	7.83389	1.46195e-09	9.88669e-09	0.27829
lrrfip2	1227.65	1176.82	7.83381	1.46233e-09	9.88669e-09	0.278241
pabpn1	4454.17	4222.92	7.8334	1.46418e-09	9.89357e-09	0.278006
parn	1311.48	1253.19	7.83278	1.467e-09	9.90705e-09	0.277647
znf207b	1643.01	1468.46	7.83229	1.46922e-09	9.91323e-09	0.277365
tarbp2	330.313	316.354	7.83222	1.46958e-09	9.91323e-09	0.27732
ptbp2a	246.201	231.62	7.83192	1.47096e-09	9.91692e-09	0.277145
picalma	910.887	883.867	7.8316	1.47241e-09	9.91768e-09	0.276961
lonp2	641.385	574.149	7.83153	1.47273e-09	9.91768e-09	0.276921
zc3h14	677.235	617.045	7.82977	1.48082e-09	9.96278e-09	0.2759
dnase2	621.608	569.546	7.82971	1.4811e-09	9.96278e-09	0.275865
fhl1b	922.79	801.708	7.8293	1.48298e-09	9.96982e-09	0.275628
mitfb	31.0824	26.4353	7.8286	1.48622e-09	9.98593e-09	0.275222
ambra1a	377.795	348.095	7.82803	1.48884e-09	9.99715e-09	0.274893
ctdspl2b	631.106	582.529	7.82774	1.49018e-09	9.99715e-09	0.274726
dohh	826.935	705.303	7.8277	1.4904e-09	9.99715e-09	0.274698
rps26l	17688.8	18278.8	7.82657	1.49563e-09	1.00266e-08	0.274045
mknk1	612.187	614.505	7.82618	1.49747e-09	1.00333e-08	0.273816
nadkb	521.093	484.369	7.82572	1.49958e-09	1.00418e-08	0.273553
gkap1	918.979	800.456	7.82469	1.50439e-09	1.00679e-08	0.272956
ptk7a	2332.33	1707.87	7.82453	1.50517e-09	1.00679e-08	0.272859
gpx1b	124.865	116.409	7.82298	1.51243e-09	1.01109e-08	0.271961
bbs4	151.953	140.751	7.8227	1.51376e-09	1.01109e-08	0.271797
cxcr3.2	251.468	209.332	7.8225	1.51469e-09	1.01109e-08	0.271684
ube2l3b	2223.76	2133.66	7.82244	1.51498e-09	1.01109e-08	0.271648
tmem163a	32.588	31.3747	7.82179	1.51803e-09	1.01202e-08	0.271272
galnt2	1782.39	1510.3	7.82179	1.51807e-09	1.01202e-08	0.271267
c1qa	259.177	217.229	7.81949	1.52897e-09	1.01871e-08	0.269933
spopla	667.563	573.818	7.8181	1.5356e-09	1.02205e-08	0.269124
mdm4	1179.4	1153.97	7.81808	1.53569e-09	1.02205e-08	0.269114
fkbp1b	178.717	143.217	7.81781	1.53695e-09	1.02232e-08	0.268961
leo1	1766.69	1642.31	7.81559	1.54761e-09	1.02884e-08	0.26767
robo1	2854.82	2259.74	7.81524	1.54933e-09	1.02937e-08	0.267463
sipa1l2	4399.55	4667.56	7.81507	1.55013e-09	1.02937e-08	0.267366
bxdc2	1159.64	1081.19	7.81457	1.55253e-09	1.02987e-08	0.267078
ctbp1	2450.08	2207.5	7.81456	1.55262e-09	1.02987e-08	0.267067
fkbp8	461	400.045	7.81393	1.55564e-09	1.0313e-08	0.266704
zfr	2867.32	2544.14	7.81355	1.55751e-09	1.03197e-08	0.266479
cdc40	681.057	629.312	7.81299	1.56022e-09	1.03319e-08	0.266156
zgc:55733	774.484	715.114	7.81278	1.56123e-09	1.03329e-08	0.266034
tex10	828.675	723.404	7.8117	1.5665e-09	1.03609e-08	0.265404
slc30a1a	1495.13	1203.66	7.81155	1.56721e-09	1.03609e-08	0.26532
lrsam1	242.138	244.057	7.81135	1.56822e-09	1.03619e-08	0.2652
irf10	408.369	403.954	7.80941	1.5777e-09	1.04188e-08	0.264073
dse	663.672	548.176	7.80897	1.57984e-09	1.04271e-08	0.26382
ube2e2	870.442	779.618	7.80854	1.58197e-09	1.04348e-08	0.263568
ankrd13a	590.06	560.192	7.80833	1.58299e-09	1.04348e-08	0.263448
rfx3	114.306	125.111	7.80815	1.58392e-09	1.04348e-08	0.263339
cbll1	403.665	359.829	7.80803	1.5845e-09	1.04348e-08	0.26327
supt7l	97.2807	87.3506	7.80694	1.58989e-09	1.04645e-08	0.262636
plekha1a	1476.72	1422.58	7.80651	1.59198e-09	1.04725e-08	0.262389
psmc5	3989.89	3390.75	7.8056	1.59653e-09	1.04818e-08	0.261856
prrx1a	3373.02	2744.64	7.8056	1.59654e-09	1.04818e-08	0.261855
faua	20904	21646.7	7.80554	1.5968e-09	1.04818e-08	0.261825
rangap1a	983.225	925.208	7.80552	1.59691e-09	1.04818e-08	0.261811
krt8	60269.6	51978.2	7.80497	1.59967e-09	1.04941e-08	0.261489
col1a1b	413652	313866	7.80333	1.60784e-09	1.0542e-08	0.260536
cirbpb	38595.2	36591.4	7.80259	1.61157e-09	1.05606e-08	0.260104
ahi1	176.708	149.756	7.80235	1.61277e-09	1.05627e-08	0.259964
wnt4b	416.009	410.019	7.80167	1.61618e-09	1.05792e-08	0.259569
ift81	141.97	116.9	7.80137	1.61767e-09	1.05817e-08	0.259396
xpo6	1633.92	1511.18	7.80124	1.61833e-09	1.05817e-08	0.25932
mxra8b	2781.5	2250.02	7.80105	1.61931e-09	1.05823e-08	0.259207
sh3rf1	1537.29	1235.95	7.80052	1.62197e-09	1.05938e-08	0.2589
aar2	340.326	317.642	7.80002	1.62451e-09	1.05997e-08	0.258607
adka	1548.51	1272.36	7.79999	1.62464e-09	1.05997e-08	0.258592
ndufs8a	1752.74	1579.48	7.79953	1.62699e-09	1.06092e-08	0.258322
actr2b	515.669	420.802	7.79903	1.62954e-09	1.06196e-08	0.258029
tfec	87.044	78.7513	7.79887	1.63036e-09	1.06196e-08	0.257934
clasp2	2508.12	2610.79	7.79833	1.63311e-09	1.06317e-08	0.25762
trim24	512.709	524.302	7.79742	1.63771e-09	1.06558e-08	0.257093
amdhd2	510.536	464.652	7.79634	1.64322e-09	1.06858e-08	0.256465
adcyap1r1a	26.2242	18.9291	7.79573	1.64634e-09	1.07003e-08	0.256109
rbm14b	774.558	749.967	7.79457	1.65233e-09	1.07334e-08	0.25543
tp53bp1	1400.85	1430.43	7.79406	1.65497e-09	1.07447e-08	0.255131
col2a1b	13420	10048.6	7.79362	1.65724e-09	1.07463e-08	0.254874
tmed2	4628.45	4010.39	7.79342	1.65824e-09	1.07463e-08	0.254762
rpz2	323.226	336.195	7.79315	1.65965e-09	1.07463e-08	0.254602
tle3a	1759.16	1583.05	7.79313	1.65977e-09	1.07463e-08	0.254589
tcf7l2	951.376	902.666	7.79288	1.66107e-09	1.07463e-08	0.254442
glis2b	227.098	215.437	7.79281	1.66144e-09	1.07463e-08	0.254401
pgp	642.554	524.574	7.79279	1.66151e-09	1.07463e-08	0.254392
myl9b	1136.22	957.507	7.79204	1.66539e-09	1.07655e-08	0.253955
anxa5b	5277.91	4554.2	7.79178	1.66677e-09	1.07686e-08	0.2538
prpf40a	1792.12	1621.18	7.79142	1.66863e-09	1.07747e-08	0.253592
cpvl	831.208	691.351	7.79003	1.67585e-09	1.08107e-08	0.252783
ift172	596.805	518.148	7.78975	1.67731e-09	1.08107e-08	0.25262
dbi	1764.17	1492.75	7.78973	1.67745e-09	1.08107e-08	0.252604
ubxn1	1120.66	969.059	7.78953	1.67847e-09	1.08107e-08	0.252491
ndufa5	582.108	541.09	7.78948	1.67872e-09	1.08107e-08	0.252463
runx1t1	182.268	142.147	7.78907	1.68087e-09	1.08187e-08	0.252222
dtd1	325.866	311.562	7.78791	1.68697e-09	1.08406e-08	0.251544
suclg1	2196.89	1952.17	7.78789	1.6871e-09	1.08406e-08	0.25153
parp2	470.753	461.055	7.78773	1.68789e-09	1.08406e-08	0.251441
mif4gdb	53.5676	44.0546	7.78773	1.68792e-09	1.08406e-08	0.251439
mdm2	979.916	859.394	7.78738	1.68973e-09	1.08465e-08	0.251238
zgc:123295	139.914	129.298	7.78657	1.69404e-09	1.08682e-08	0.250761
ankrd39	39.4946	38.093	7.78558	1.69925e-09	1.08891e-08	0.250185
gtf2a1	1368.27	1150.72	7.78555	1.69942e-09	1.08891e-08	0.250166
ctnnb2	21363.3	17901.5	7.78544	1.70002e-09	1.08891e-08	0.2501
igf1ra	724.568	600.831	7.78427	1.70621e-09	1.09229e-08	0.249419
yipf3	1494.15	1440.67	7.78376	1.70893e-09	1.09344e-08	0.249121
furinb	995.037	776.27	7.78097	1.72383e-09	1.1017e-08	0.247493
rps28	18867.4	19130.7	7.78084	1.72453e-09	1.1017e-08	0.247417
ppp1r8b	528.61	461.859	7.78072	1.72521e-09	1.1017e-08	0.247343
rragca	377.229	359.874	7.78066	1.72553e-09	1.1017e-08	0.247308
pdcd7	155.608	138.449	7.78015	1.72828e-09	1.10284e-08	0.247009
trappc5	550.03	509.484	7.77998	1.72917e-09	1.10284e-08	0.246913
lbr	645.728	489.693	7.77963	1.73106e-09	1.10346e-08	0.246708
pcdh2ab6	20.8545	15.0464	7.77917	1.73357e-09	1.10447e-08	0.246436
smad2	846.641	772.496	7.77854	1.73693e-09	1.10602e-08	0.246073
aldh2.2	787.807	702.978	7.77831	1.73822e-09	1.10625e-08	0.245934
asap1a	498.572	390.144	7.7779	1.74043e-09	1.10707e-08	0.245696
cd99	5064.15	5452.82	7.77744	1.74294e-09	1.10782e-08	0.245425
eml2	1301.94	1103.35	7.77734	1.74347e-09	1.10782e-08	0.245368
triobpb	1333.17	1524.41	7.77391	1.76222e-09	1.11875e-08	0.243361
pigu	211.82	196.237	7.77385	1.76255e-09	1.11875e-08	0.243326
tmem181	584.539	598.176	7.77256	1.76961e-09	1.12263e-08	0.242576
derl2	610.893	522.902	7.77235	1.77082e-09	1.1228e-08	0.242448
mob2b	814.047	767.469	7.77218	1.77175e-09	1.1228e-08	0.242349
slc39a6	621.213	587.613	7.77103	1.7781e-09	1.12603e-08	0.241677
ubtfl	1483.44	1404.17	7.7708	1.77936e-09	1.12603e-08	0.241545
tmem51b	458.166	438.719	7.77074	1.77967e-09	1.12603e-08	0.241511
rpl15	33899.2	34636.8	7.76952	1.78646e-09	1.12972e-08	0.240796
tnpo3	1539.06	1503.35	7.7672	1.79945e-09	1.13733e-08	0.239436
mrps6	329.771	295.163	7.76449	1.81474e-09	1.14639e-08	0.237847
pdk2b	131.102	117.68	7.76423	1.81619e-09	1.1467e-08	0.237696
pcdh2aa15	19.0053	13.6307	7.76372	1.81907e-09	1.14791e-08	0.237398
nr0b2a	54.5582	47.1635	7.76174	1.83033e-09	1.15344e-08	0.236239
sel1l	1443.24	1255.24	7.76169	1.83065e-09	1.15344e-08	0.236206
atxn7l2b	249.592	219.406	7.76167	1.83073e-09	1.15344e-08	0.236197
cog3	638.862	647.73	7.76088	1.83526e-09	1.15525e-08	0.235734
zgc:175214	1581.91	1355.75	7.76082	1.8356e-09	1.15525e-08	0.235698
zfyve28	268.034	281.17	7.76066	1.83652e-09	1.15525e-08	0.235605
trappc13	427.943	400.962	7.76029	1.83867e-09	1.156e-08	0.235385
lysmd2	793.352	797.439	7.75835	1.84981e-09	1.16239e-08	0.234249
zgc:153867	11474.9	10099.8	7.75772	1.85342e-09	1.16395e-08	0.233882
snx25	355.199	317.648	7.75758	1.85425e-09	1.16395e-08	0.233798
agfg1a	695.013	593.95	7.75724	1.8562e-09	1.16457e-08	0.2336
ckap5	2576.27	2199.18	7.75694	1.85795e-09	1.16482e-08	0.233423
twist2	1359.3	1050.14	7.75684	1.85856e-09	1.16482e-08	0.233361
pcdh2ab2	19.3906	13.756	7.75561	1.86567e-09	1.16821e-08	0.232643
ascc1	326.348	308.262	7.75547	1.86651e-09	1.16821e-08	0.232558
kdm1a	3083.07	2841.32	7.7554	1.8669e-09	1.16821e-08	0.232519
cdkn3	85.1905	59.7583	7.7544	1.87271e-09	1.17123e-08	0.231934
dph7	356.364	305.214	7.75371	1.87677e-09	1.17315e-08	0.231527
si:ch211-244b2.3	62.7466	73.1212	7.7514	1.89034e-09	1.18102e-08	0.230171
ccdc12	355.85	312.778	7.75107	1.89231e-09	1.18163e-08	0.229976
xrcc5	642.168	516.838	7.74971	1.90034e-09	1.18602e-08	0.229179
zgc:77151	848.452	738.724	7.74811	1.90983e-09	1.19132e-08	0.228241
fndc3ba	1183	868.57	7.74736	1.91431e-09	1.19349e-08	0.2278
gsta.1	201.533	186.878	7.74694	1.91682e-09	1.19443e-08	0.227553
tmed1b	774.53	750.162	7.7463	1.92064e-09	1.19566e-08	0.227178
camk2g1	1233.8	1192.34	7.7462	1.92122e-09	1.19566e-08	0.227121
pknox1.1	449.027	418.135	7.74611	1.9218e-09	1.19566e-08	0.227065
mfsd1	227.441	206.599	7.74494	1.92883e-09	1.19915e-08	0.226376
zfand6	260.382	219.039	7.74484	1.92942e-09	1.19915e-08	0.226319
adpgk	1417.57	1299.48	7.74446	1.93173e-09	1.19996e-08	0.226094
insrb	758.799	736.41	7.74404	1.93422e-09	1.20088e-08	0.225851
ube2g2	671.658	553.363	7.74385	1.93541e-09	1.201e-08	0.225735
eif4e2rs1	548.677	479.477	7.74352	1.93737e-09	1.20159e-08	0.225544
sec13	3498.79	2881.67	7.7428	1.94173e-09	1.20367e-08	0.225121
cdc14b	923.736	813.545	7.74102	1.95254e-09	1.20974e-08	0.224075
ddx39ab	6085.6	5061.43	7.74071	1.95442e-09	1.21028e-08	0.223894
tbl3	1153.47	1101.9	7.73988	1.95951e-09	1.21281e-08	0.223403
mrpl51	312.4	280.465	7.73803	1.97086e-09	1.2192e-08	0.222315
iqcc	36.5522	33.5721	7.73767	1.97305e-09	1.21942e-08	0.222106
pim3	689.193	656.03	7.73764	1.97327e-09	1.21942e-08	0.222084
oaz2a	455.155	486.787	7.73742	1.97462e-09	1.21963e-08	0.221955
hcfc2	147.247	126.226	7.73644	1.98065e-09	1.22272e-08	0.22138
gpkow	458.915	405.487	7.73575	1.98496e-09	1.22474e-08	0.220971
reep3b	2712.56	2844.23	7.73369	1.99772e-09	1.23198e-08	0.219762
slc16a9b	614.922	452.315	7.7325	2.00516e-09	1.23593e-08	0.219061
ugt1b5	72.6274	66.7411	7.73226	2.00664e-09	1.2362e-08	0.218922
eif3s10	18137.5	16371.2	7.73167	2.01037e-09	1.23786e-08	0.218572
zzz3	896.109	820.857	7.73079	2.01592e-09	1.23905e-08	0.218052
uqcrfs1	2687.36	2458.3	7.73067	2.01663e-09	1.23905e-08	0.217985
antxr2a	1024.78	775.702	7.73065	2.01677e-09	1.23905e-08	0.217972
stau1	2069.58	1775.99	7.73062	2.01697e-09	1.23905e-08	0.217954
cnot10	337.079	318.529	7.73054	2.0175e-09	1.23905e-08	0.217904
hspa5	68174.1	60766.4	7.73019	2.01969e-09	1.23976e-08	0.2177
twist1b	443.264	334.519	7.72943	2.02448e-09	1.2419e-08	0.217252
ccnt2a	1222.65	1368.21	7.72931	2.02526e-09	1.2419e-08	0.21718
thoc5	932.895	839.835	7.72908	2.02668e-09	1.24199e-08	0.217048
dbpa	159.685	176.051	7.72895	2.02749e-09	1.24199e-08	0.216972
tmed4	133.837	139.71	7.72822	2.03211e-09	1.24389e-08	0.216542
zgc:153759	85.3989	93.5326	7.72814	2.03267e-09	1.24389e-08	0.216491
pcdh2ab1	19.2437	14.2144	7.72714	2.03901e-09	1.24713e-08	0.215903
sash1a	1310.02	1145.06	7.72611	2.04556e-09	1.2505e-08	0.215297
ptgr2	182.169	170.58	7.72589	2.04696e-09	1.25071e-08	0.215168
spsb1	804.792	687.571	7.72516	2.05167e-09	1.25257e-08	0.214734
foxk1	847.086	779.333	7.72509	2.0521e-09	1.25257e-08	0.214695
rab14	3092.6	2856.75	7.72484	2.05369e-09	1.2529e-08	0.214548
ppp1r2	474.037	439.572	7.72398	2.0592e-09	1.25562e-08	0.214042
eaf2	368.014	296.232	7.72244	2.06912e-09	1.26102e-08	0.213134
ilk	1779.27	1607.39	7.72152	2.07509e-09	1.26378e-08	0.212591
rps25	26935.9	28314	7.72142	2.07576e-09	1.26378e-08	0.21253
hp1bp3	3306.05	2796.41	7.71954	2.08799e-09	1.27057e-08	0.21142
rps5	28143.3	29746.1	7.71898	2.09158e-09	1.27211e-08	0.211095
zgc:113363	430.266	334.435	7.7185	2.09477e-09	1.27341e-08	0.210807
lzts2a	597.863	444.771	7.71702	2.10444e-09	1.27823e-08	0.209937
blnk	100.768	78.7878	7.71691	2.10514e-09	1.27823e-08	0.209874
ralgps2	344.638	356.763	7.7168	2.10593e-09	1.27823e-08	0.209804
cep290	461.472	413.177	7.71592	2.11171e-09	1.2806e-08	0.209286
spire2	12.9321	11.8917	7.71576	2.11274e-09	1.2806e-08	0.209193
eef2b	187974	194985	7.71571	2.11305e-09	1.2806e-08	0.209165
eif5	5539.34	5050.87	7.71486	2.11871e-09	1.28281e-08	0.20866
sestd1	1270.3	1101.91	7.71471	2.1197e-09	1.28281e-08	0.208571
hsp70.1	19188.4	16069.4	7.71468	2.11991e-09	1.28281e-08	0.208552
osgep	451.481	393.323	7.71444	2.12145e-09	1.28309e-08	0.208415
cyth1b	379.662	320.079	7.71386	2.12533e-09	1.28475e-08	0.20807
tigarb	101.662	84.3206	7.7137	2.12636e-09	1.28475e-08	0.207978
phc2b	522.255	462.242	7.71295	2.13137e-09	1.28713e-08	0.207534
fnta	692.16	602.696	7.71276	2.13261e-09	1.28722e-08	0.207424
sf3b4	1453.2	1286.33	7.71211	2.13699e-09	1.28914e-08	0.207035
mcrs1	560.898	528.674	7.71196	2.13794e-09	1.28914e-08	0.206952
fam204a	285.904	272.016	7.71094	2.1448e-09	1.29262e-08	0.206345
wdr44	1836.75	1757.26	7.71063	2.14683e-09	1.2927e-08	0.206166
tcf12	2692.8	2168.21	7.71048	2.14787e-09	1.2927e-08	0.206075
rbm7	734.965	702.917	7.71043	2.14818e-09	1.2927e-08	0.206048
prdx2	5947.5	4845.06	7.70999	2.15119e-09	1.2933e-08	0.205783
rpl18a	33527.1	34320.9	7.70996	2.15134e-09	1.2933e-08	0.205769
sertad2b	810.985	762.608	7.70846	2.16147e-09	1.29803e-08	0.204881
zfyve26	755.111	745.527	7.70833	2.16235e-09	1.29803e-08	0.204804
mgrn1b	610.392	537.773	7.70831	2.16248e-09	1.29803e-08	0.204793
mcat	82.5977	71.4214	7.70811	2.16384e-09	1.29819e-08	0.204674
slc27a4	94.0591	102.079	7.70784	2.16569e-09	1.29865e-08	0.204512
hdac4	836.765	834.881	7.70765	2.16693e-09	1.29875e-08	0.204403
grpel2	1210.33	1116.05	7.70705	2.17101e-09	1.30054e-08	0.204047
hgs	1890.82	1761.99	7.70688	2.17216e-09	1.30057e-08	0.203948
clstn1	718.712	627.636	7.70593	2.17864e-09	1.30288e-08	0.203383
rad23ab	99.4687	92.5169	7.70591	2.17875e-09	1.30288e-08	0.203374
actb1	162940	171812	7.70583	2.17929e-09	1.30288e-08	0.203327
tradd	341.699	313.774	7.70485	2.18599e-09	1.30623e-08	0.202746
jak1	2882.53	2674.63	7.70425	2.19006e-09	1.30769e-08	0.202394
cbx4	182.552	183.749	7.70416	2.19068e-09	1.30769e-08	0.20234
[truncated: 9,934 more rows]

## Sheet: S4_WGCNA
MEturquoise	Megrey
ptpro	mansc1
tbk1	fgf6b
gpr19	fgf23
crebl2	si:dkey-14d8.7
dusp16	si:ch211-240l19.7
lrp6	sult4a1
phtf2	syt10
ptpn12	prmt8b
msgn1	mir29a-1
si:ch211-51e12.7	si:dkey-39a18.1
mrps10	ccdc87
tulp4a	prl2
tmem181	zgc:193726
rpl18a	si:ch211-244b2.3
pthlha	si:ch211-244b2.4
xpot	slco1f4
rtcb	mir430c-6
fbxo7	lpcat4
ost4	ppp1r15a
agbl5	zgc:171424
tmem214	cbln11
mapre3b	slc12a10.1
dpysl5b	pnp5a
sobpb	vax2
mtpn	syt7b
ripply2	sv2ba
sim1b	anpepa
naga	nitr9
chrm2a	nitr2a
ptn	nitr8
phlda1	nitr7a
nap1l1	nitr3c
slc38a4	cth1
slc38a2	sox32
arid2	gpha2
gas2l3	calca
fgfr1op2	tspan3b
med21	cilp
pmpcb	fshb
dnajc2	kcnc1a
nudt4b	tle3b
ube2nb	bbox1
pwp1	slc9a5
si:dkey-97m3.1	c6ast4
cpsf6	npsn
yeats4	mnx1
kcnc2	rnf32
frs2a	zgc:56231
cmah	ca7
krr1	rrad
zdhhc17	cyp2x10.2
csrp2	fgf19
e2f7	ank2b
cog5	zgc:162592
gpr22a	myoz2a
dus4l	btr12
bcap29	hpda
slco1c1	crybb3
aebp2	kcnv2b
pik3cg	si:ch73-42k18.1
il22	zgc:112294
znf800b	tbx5b
gpr37b	rasl10a
waslb	abhd17b
asb15b	ccdc125
cd9b	serpina7
gnsa	myhz1.2
zgc:194209	c9
creb3l2	zgc:55461
ssbp1	foxd1
zgc:162331	zgc:158432
slc13a4	slc8a2a
ndufa5	crx
tmem209	ins
ccnd2b	tmprss13b
tigarb	tmprss4b
rad51ap1	anxa3a
atp6v1e1b	hmgcra
ccdc167	ckmt2b
si:ch211-214j24.10	slc14a2
osgep	fkbp6
apex1	lhx1b
zgc:113263	btg4
mapk11	drl
mapk12b	zgc:175280
si:dkey-14d8.6	her7
vegfab	ank1a
mrps18a	fabp1a
rsph9	slc25a38a
tmem63a	bglap
pou3f2a	zgc:152753
ccnc	zgc:112146
ngs	junbb
pgm3	cyp2k6
foxm1	cyp2k8
pex26	zgc:77748
lyrm5a	pglyrp6
arl1	cabp5b
tfec	hcrt
foxp2	zgc:153968
gpr85	myl4
tmem168a	gh1
ifrd1	nr1d1
dock4b	hsp70.1
tnnt2e	lgals1l1
elk3	prl
lta4h	dusp3b
cdk17	mafk
phyh	zgc:123284
ucmaa	elavl3
mcm10	zgc:103625
nudt5	cldnk
cdc123	rcvrna
camk1da	hbae3
optn	socs3a
si:ch211-240l19.8	pvalb4
si:ch211-240l19.6	pvalb1
si:ch211-240l19.5	pvalb5
wnt5b	nptx2a
fbxl14b	noxo1a
adipor2	crygm4
ttll12	ldlrb
pnpla3	zgc:112416
scube1	cxcr4a
samm50l	cdk5r2a
chst11	iqca1
nfyba	gbx2
hcfc2	agxta
ipo8	zgc:103559
lmf2b	insl5a
kitlgb	rhcgl1
lsm8	tac3b
cdnf	pfkmb
hspa14	ghrl
dclre1c	mir141
meig1	entpd8
tmem243b	opn1mw1
dmtf1	opn1mw3
tspan9b	opn1mw4
svopl	cav3
parp12b	prok2
hsp90b1	igfn1.1
glt8d2	csrp1b
fbxo18	cyp24a1
adm2a	ddit3
sbf1	pck1
kcnd2	slc32a1
tspan12	mir460
ing3	rpe65a
wnt16	dab1b
stab2	adipoqb
mettl25	proca
ccdc59	sst2
lhfpl3	slc1a7a
tspan11	zte38
sema3aa	slc25a24l
ankrd16	gadd45aa
gdi2	thpo
asb13a.1	pimr51
asb13a.2	pimr49
net1	pimr50
mkln1	mc4r
podxl	ptf1a
cyb5r3	oprk1
btbd11a	si:dkeyp-73d8.6
cry1a	si:dkeyp-73d8.9
si:dkey-222f8.3	diras1b
braf	apoda.2
mrps33	cbln14
cnot4b	ebi3
mkrn1	oc90
rergla	mpz
arhgef39	per2
lmo3	ahrrb
mgst1.1	neurod6b
mgst1.2	crygn1
dera	scn12aa
b2m	acss2l
hmga2	rx2
msrb3	cplx4c
lemd3	jund
wif1	pnp5b
vhll	ildr1a
tmbim4	f7i
si:dkey-6a5.3	grk1a
grip1	urp2
cand1	atp1a1a.2
dyrk2	mnx2b
si:ch211-266a5.12	uncx4.1
il26	fga
mdm1	rbm46
calua	trpc5a
opn1sw1	slc34a2a
tnpo3	helt
irf5	pdlim3a
nrcama	msmo1
cntn1b	mir218a-2
pdzrn4	lrata
gxylt1b	cpb2
pphln1	tmem41ab
yaf2	fgf8b
zcrb1	pou4f2
prickle1b	hmx1
pus7l	smox
twf1b	rtn4rl2a
abcc9	zgc:111983
kcnj8	si:busm1-105l16.2
cmasa	cldnd1b
si:dkey-14k9.3	si:ch211-202h22.9
prdm4	gprc5bb
psmc2	nanos3
slc26a5	dnajb1b
smo	c3a.1
cax1	zgc:65894
klhdc10	zgc:172091
zc3hc1	cyp3a65
ube2h	lims2
nrf1	bzw1b
plxna4	stk24a
chchd3a	mir153c
exoc4	ptprna
si:dkey-117n7.5	mnx2a
ucn3l	cryba2b
copg2	serp2
mest	popdc2
atp2b1a	gja3
si:dkeyp-38g8.5	si:dkey-57a22.15
epyc	crygm1
kera	crygm2a
lum	crygm2d17
dcn	crygm2d1
btg1	crygm2d12
caprin2	crygm2d20
dennd5b	crygm2d7
pkp2	crygm2d21
tcp11l2	crygm2d10
gys2	crygm2f
kiss2	crygm5
ldhba	crygs4
slc25a3a	crygs3
tmpoa	crygm3
strap	kif5c
sox5	mid1ip1a
bcat1	olig1
igf1	olig2
nup37	si:ch211-125e6.14
pmch	si:ch211-125e6.13
parpbp	nyx
th2	jam2b
pah	lss
ascl1a	myl1
recql	neurod1
itfg2	rdh1
nrip2	tbr1b
klhl42	dbpb
cwf19l1	nppcl
dram1	aqp10a
gnptab	lenep
chpt1	apoa4b.1
mybpc1	apoa4b.2
spic	prss59.1
dnajb9b	prss59.2
avpr2l	nr4a3
apaf1	hormad1
anks1b	mc2r
cradd	scrt1b
socs2	wnt4b
ncaph2	tbx20
sco2	txnipb
rint1	sqlea
cdkn1ba	ntrk1
pparaa	afp4
atxn10	efhb
slc26a4	drd2l
slc26a3.2	si:ch211-241j12.3
slc26a3.1	mfsd4b
cbll1	stxbp6l
mcat	meis2b
bik	serpina1
rap1b	kcnk3a
impdh1b	rd3
lepb	jun
snd1	xkr6b
pax4	six6b
hgfa	gsx2
cacna2d1a	slc10a4
drd4-rs	zgc:153896
atp6v1f	si:dkey-177p2.6
gcc1	chac1
dennd6b	zp3a.1
ppp6r2a	lft1
fam3c	fbxo16
lrrc17	pomcb
sinup	unc93a
ccdc146	matn3a
fgl2a	taar12g
stk38l	taar12i
dcp1b	taar14i
cacna1c	taar14j
napepld	taar14b
rassf8b	taar14g
nav3	lin28b
syt1a	tfap2d
pawr	hsp90aa1.2
ppp1r12a	si:dkey-241l7.6
rps16	zp2.3
myf6	zp2.5
myf5	avp
lin7a	pptc7a
ppfia2	srrd
llph	hsp70l
hcls1	vsig8b
orc5	slc5a5
ndufb2	serping1
cd36	igf3
gnai1	lhx4
nup107	abl2
magi2a	bcar3
slc35e3	guk1b
mdm2	nexn
cpm	ela2l
usp6nl	ela2
celf2	fhad1
gata3	zgc:153759
taf3	cpne5a
kin	kcnq2a
itih2	si:dkey-72l14.3
tmem110l	cebpb
prkcq	scrt2
pfkfb3	mc3r
rbm17	ipo11
lamb1b	si:dkey-191c17.2
tmcc3	mvb12bb
ndufa12	si:busm1-194e12.8
nr2c1	mhc2dab
fgd6	rh50
metap2a	prlhr2a
usp44	hnf1a
st8sia1	zgc:162025
tnni1d	mhc2dcb
creld2	pabpc1l
alg12	her3
zbed4	nkx2.7
tbc1d22a	egr3
cerk	si:ch211-198o12.4
trmu	lgi3
tprkb	tbx16
znf1041	rho
zgc:174315	zpcx
si:dkey-13e3.1	il17a/f1
zgc:172014	fhl5
si:dkeyp-4c4.1	fut9a
si:dkey-151g22.1	foxn3
znf973	vsx1
si:dkey-122c11.1	zgc:193593
zgc:174650	prlh2r
zgc:174698	nkx2.4a
zgc:174704	nkx2.2a
zgc:174275	egr2a
ms4a17a.1	ezra
znf1069	fgf18a
zgc:174314	bicc2
znf1068	kctd8
znf1077	tbx22
zgc:173714	zgc:174917
jag1a	nkx1.2lb
znf1147	npy7r
si:dkey-27n6.1	sqstm1
znf1070	phox2bb
zgc:174180	egr1
si:dkeyp-80d11.1	p2rx3a
slco1f1	gdf9
zgc:175107	kctd16a
rab3ip	neurog1
zgc:152938	klhl4
zgc:171727	fosl1a
si:ch211-165i18.2	f9a
znf989	sox3
zgc:173624	cdx4
zgc:171551	wnt8a
trim24	rab33ba
nup50	cryba1l1
zgc:123107	hcrtr2
zgc:172128	lhb
zgc:113209	zgc:123321
zgc:113119	lrit3b
zgc:153116	emx1
ms4a17a.11	comtd1
ms4a17a.8	mxtx1
ms4a17a.7	si:ch211-223p8.8
ms4a17a.9	atoh7
ms4a17a.5	ddx43
ms4a17a.6	lbx1a
ms4a17a.4	wnt8b
psmb10	six1a
zgc:174310	zgc:153911
zgc:162948	gphb5
slco1f2	col9a1b
slco1d1	si:dkeyp-2e4.6
gbp4	rsrp1
si:dkey-61p9.7	rhd
ttll1	olig4
pacsin2	vent
arfgap3	serpini1
terfa	glipr1b
cct2	zgc:77752
nrxn2b	trim35-30
drap1	si:ch73-62b13.1
rela	trhr2
epdl1	il34
dctn1a	rapsn
emc4	pnp6
nop10	pard6a
tox4b	olfcs1
supt16h	olfcw1
clpxa	olfcg1
zgc:172065	olfcg2
zgc:172075	olfcg3
zgc:66473	olfcg4
zgc:171695	olfcq19
elp4	fosb
asb7	si:ch211-132b12.7
si:ch211-282j17.1	si:ch211-151h10.2
si:ch211-282j17.3	smtla
si:ch211-282j17.10	kcnj1a.5
si:ch211-282j17.11	kcnj1a.2
si:ch73-335d12.2	dnah9
zgc:195077	hs3st3l
si:dkey-88n24.9	bsk146
si:dkey-88n24.8	tob1b
si:dkey-88n24.7	gdf2
si:dkey-88n24.6	gngt2b
ndrg2	zgc:163073
zgc:55733	ifnphi4
slc12a10.2	arg1
slc12a10.3	atp2a1l
si:dkey-83f18.11	muc13b
si:dkey-83f18.10	zgc:174855
si:dkey-83f18.9	ctslb
zgc:162060	zgc:174153
si:dkey-83f18.7	mir2192
si:dkey-83f18.5	hbbe2
si:ch211-225k7.6	slc16a6a
si:ch211-225k7.4	gip
si:ch211-225k7.5	six3b
zgc:194312	hoxb6b
si:dkey-28d5.13	mxtx2
si:ch211-272h9.3	ablim1b
ltb4r	crygmxl2
ltb4r2a	mir2196
vangl2	trim8b
arhgef11	foxi1
enosf1	oat
rassf7b	ppifb
zgc:112234	mcl1a
zgc:110425	scrt1a
dusp19b	si:ch211-133n4.6
sf3b2	illr3
ccs	kcnk9
rbm14b	gnb3b
actn3b	cyt1l
zgc:101810	cyt1
six7	mhc1uba
b4gat1	si:dkey-266f7.5
pfdn2	trim46b
nit1	si:ch211-81a5.8
oaz2b	cacng8a
ino80b	si:ch211-232m10.6
trmt10b	ago3b
cxcl19	npvf
cxcl8b.3	npy
f13a1b	c1galt1a
zgc:172143	irx1b
tex261	irx4b
snrpa1	si:rp71-45k5.2
chsy1	zgc:113424
aldh1a3	cart4
zfand6	zgc:123103
fah	csf3b
arnt2	si:ch73-359m17.2
abhd17c	ftr86
mex3b	cldne
saxo2	foxo1a
zgc:158785	p2rx8
sh3gl3a	mos
fth1a	lim2.3
saa	tbx4
rplp2l	lhx1a
sdhaf2	dharma
polr2l	vwde
arih1l	ctrl
ankdd1a	col9a3
spg21	zgc:114123
pdcd7	b4galt5
rasl12	slc6a1a
abhd2a	bhlhe23
rlbp1a	pard6b
slc39a1	ebp
furina	guca1b
fes	atp2b3b
rhcga	erbb3b
kif7	stat6
mrps11	neurod4
mrpl46	tcf21
mespaa	cyp2aa3
igf1rb	tgm2a
pax6b	cyp17a2
btr06	rln1
mpped2a	klf4
zdhhc13	st8sia3
csrp3	zgc:122979
dbx1a	rpl37
htatip2	cel.1
prmt3	gnrh2
slc6a5	si:dkey-65l23.2
nitr12	btc
nitr11a	cbr1l
nitr7b	defbl2
nitr3b	elmod1
nitr2b	ompb
nitr1a	gig2l
nitr1f	gig2k
nitr1m	gig2h
nitr5	gig2g
nitr4a	fbxo40.1
nitr6a	zbtb16a
map4k2	sycn.2
men1	gng8
rtn3	cldnd
ecsit	pcxa
mta2	slbp2
taf6l	alg13
rab1ba	klf8
cd248a	cryba1b
coro1b	cpdb
mllt3	pcyt1bb
zgc:194252	kctd16b
fcer1g	ets2
ndufs2	npffr1l3
il13ra1	glis3
dock11	gdnfa
ntn4	tdgf1
snrpf	hmgcs1
amdhd1	nrg1
ttc5	zgc:136254
slc7a7	ambp
oxa1l	plac8.1
zgc:194655	il11ra
tkfc	slc5a1
mus81	zgc:173837
snx15	avd
acap1	fgf18b
dvl2	hrh2b
acadvl	si:ch211-237l4.6
cnpy4	ftr54
zgc:103586	arr3a
slc3a2a	zar1l
zgc:158423	zpld1a
dnajc3b	bsx
tnfsf12	lim2.1
cyb5d1	foxo1b
wrap53	wnt11
efnb3b	kctd7
serpinh2	rxfp2a
tmem88b	slc1a3b
tm4sf5	ucp3
si:dkey-85k7.7	dnajb13
mettl3	smtlb
pop7	prlhr2b
ufsp1	car15
nlgn2a	npy8ar
tmem256	cryba4
fgf11a	hip1ra
chrnb1	tacr1b
chrnb1l	alas1
cldn7a	igfbp6a
ugt5g1	gadd45ba
fxr2	ptgfr
rbm4.3	si:ch211-1a19.2
rbm4.2	zgc:173544
rbm4.1	zgc:175135
sf1	rhol
pygmb	slc2a9l1
tnfsf10l	fezf2
ccnb3	myog
htr2cl1	chia.1
zgc:109889	chia.2
zgc:92429	chia.3
zgc:162171	opn1lw2
rab39bb	ace2
vbp1	rs1a
syt4	ugt1b7
homezb	ugt1b4
cideb	ugt1b3
tinf2	ugt1b2
acin1b	parapinopsinb
gmpr2	per3
mmp14a	uts2b
zgc:153151	her15.1
nedd8	nid1b
slc7a8a	zgc:171977
haus3	zgc:152652
poln	zgc:171750
nat8l	prdm14
nelfa	gdap1
faah2b	gtf3ab
btr09	urad
pik3c3	kcnc3b
rgp1	trim55b
calb2b	crhb
cmtr2	neurod6a
otub1b	smyhc3
fam113	gbx1
krcp	crp2
rcor2	arhgap28
naa40	serpinb1l3
b3gat3	ora1
arl2	zgc:194221
zgc:101765	zgc:195170
badb	rx1
exoc6b	loxl5a
cyp26b1	si:dkey-240e12.6
dysf	mir128-1
mtm1	zgc:112334
mtmr1a	si:ch211-222k6.1
cd99l2	npb
hmgb3a	crygs1
arrb2b	nab1a
alox12	tjp3
rnaseka	hapln4
ache	tssk6
ap1s1	si:dkey-78l4.12
serpine1	hsd11b1la
zgc:77439	cfhl4
her8a	uts2d
mpdu1b	vtg4
sox19b	zgc:171717
eif4a1a	si:ch211-154a22.8
senp3b	si:ch211-226h8.14
plscr3b	si:dkeyp-98a7.4
phf23b	dnaja3b
hsbp1a	c3b.1
tp53i11a	tp53bp2b
cd82a	dusp5
tspan18a	hykk.2
ext2	ndufaf3
caprin1a	trim35-20
nucb2a	elavl2
rps13	szl
sox6	tmem117
copb1	ccl35.2
rras2	mespbb
lmo1	ccl33.2
stk33	ccl39.1
rerglb	ccl35.1
tmem9b	fa2h
scube2	dbx1b
slc7a6os	wt1a
slc7a6	ppfibp2b
adgrg1	cyb5r2
ccdc102a	pth1a
dnaaf1	cplx3a
nrn1lb	kcnj11
cog4	fbxl22
thap11	slc13a1
gfod2	fezf1
pstpip1b	lrrc10
vrk3	irx3b
acd	hsd17b12a
ogfod1	tnni2a.3
fbxl8	zgc:114046
tradd	zgc:153405
gnao1b	ano9a
mtbl	slc17a6a
tmppe	irx5b
exosc6	golim4a
aph1b	cdc37
dapk2a
rab8b
trpm1a
gtf2a2
foxb1b
anxa2b
rorab
tln2a
tpma
fbxo22
isl2b
nmbb
tmed3
si:ch211-107o10.3
wdr76
aldh1a2
aqp9b
lipca
adam10a
sltm
rnf111
ccnb2
mtmr10
mphosph10
mcee
sord
ctdspl2b
eif3jb
nap1l4b
mybpc3
lin7c
bdnf
kif18a
arl14ep
si:ch73-314g15.3
spi1b
slc39a13
slc17a6b
ano5b
tssc4
cd81a
tph1b
mns1
zgc:153219
itga11a
anp32a
glceb
paqr5b
skor1a
map2k5
smad3a
smad6a
lctla
tipin
dis3l
fibinb
nr1h3
cln6a
calml4a
esrp2
ddx28
atp6v0d1
hsd11b2
tppp3
lpcat2
mmp2
irx6a
irx5a
irx3a
aktip
sall1a
nkd1
brd7
adcy7
heatr3
cebpa
cebpg
cnep1r1
gpatch1
lrp3
rhpn2
cep89
zgc:165481
nudt19
celf1
ptpmt1
ndufs3
c1qtnf4
c6ast3
c6ast1
mtch2
psmc3
fbxo3
syt13
f2
arhgap1
atg13
harbi1
zgc:110699
creb3l1
mdka
ambra1a
acp2
tnni2b.2
tnni2b.1
tnnt3b
slc22a18
ptprja
tada2b
grpel1
shrprbck1r
ncapg2
ptprn2
dnajb6b
ube3c
nom1
lmbr1
shha
insig1
puf60b
scrib
dph2
ncf2
garem
smarcd3b
malrd1
arl8
hrh3
vps35
orc6
mylk3
gpt2
cdh11
cdh5
tk2
cmtm3
cmtm4
dync1li2
nae1
uqcrfs1
shcbp1
pop4
plekhf1
zgc:162297
ccne1
tshz3b
cpeb1b
rbpms2b
slc25a44b
crabp1b
lingo1b
cdkn1ca
trpm5
traf6
mfge8a
cpt1aa
igf2a
hrasb
ascl1b
slc1a2a
hsd17b12b
prc1b
vps33b
hddc3
mfap1
hypk
iqgap1
per1b
pcolceb
ankrd46b
col4a5
gc2
rasl11a
rps4x
hdac8
cited1
bmp15
got2b
slc38a7
katnb1
gnrhr2
tcf12
mtfmt
tp53bp1
tubgcp4
cdkn2aip
cdh1
trip4
neo1a
rps17
csnk1g1
pacsin3
zgc:153993
fgf3
fgf4
ccnd1
tpcn2
snai3
ctu2
aprt
galns
cdh15
sult5a1
ist1
dhodh
dpep1
nqo1
csnk2a2a
senp8
scamp2l
drd4b
sirt3
pde5ab
mad2l1
camk2d1
ggh
sdcbp
penkb
sdr16c5b
chchd7
plag1
sox17
mrpl15
lypla1
chmp5b
haus6
ostc
nagk
dok1b
m1ap
larp7
rpl34
trmt44
etnppl
hspa12b
cct7
slc8a4b
plcb3
ppp1r14bb
brms1
pcxb
zgc:194930
rell1
rwdd
acox3
plaa
rbpjb
tbc1d19
tmem41b
ipo7
bco1l
bco1
vat1l
usp47
dkk3a
parvab
pth1b
eif4g2a
ctr9
lyve1a
swap70a
znf143a
psmd7
gcshb
rpl13
cyb5b
dhx38
hnf4b
marveld3
ap1g1
phlpp2
elp5
ctdnep1b
spata6l
tspan5a
slc1a1
frem1a
sec24d
gba3
dhx15
sod3a
ccdc149a
sepsecs
aco1
tyms
adcyap1a
myl12.1
cacnb2a
psmd9
ywhae2
slc35c1
tollip
mrpl21
cbln8
znf219
casq1b
zgc:173587
zgc:92594
zgc:163061
cldnd1a
ppp1cbl
dcc
rnf170
thap1
ift74
tek
zgc:158463
fubp3
mbd2
rnf185
dnm1a
golga2
haus4
ddrgk1
rcl1
zgc:101699
rplp0
dhx33
vkorc1l1
ca4a
hspa5
gng10
ywhag1
hspb1
rpain
c1qbp
znhit3
pigw
ggnbp2
dhrs11a
srrt
prdx4
sat1a.1
zgc:153704
angptl2a
zbtb43
lmx1ba
mvb12ba
zgc:73226
hsf5
tnks1bp1
pxna
ostf1
me2
elac1
stpg2
bmpr1ba
pdlim5a
opn4xb
nipbla
slc1a3a
lmbrd2a
spef2
lifra
paip1
mybbp1a
fgf10b
agpat9l
si:ch211-155m12.1
rchy1
tal2
ugt2b1
zgc:158343
tor4ab
wbp1
slc2a11b
chek2
rtn4r
nf2a
tesca
fbxw8
rnft2
nipsnap1
nos1
ksr2
zgc:171242
rfc5
wsb2
vsig10
si:dkey-98f17.5
aifm3
lztr1
pole
p2rx2
pes
gal3st1a
ppil2
ypel1
mapk1
ppm1f
sdf2l1
ydjc
ube2l3b
ccl19a.1
ccl19a.2
purba
snrnp27
figla
hk2
npffr1l2
tet3
ap3m2
kat6a
si:ch211-244o22.2
sema4c
tbx1
gnb1l
pebp1
suds3
rgs3a
hspb8
xbp1
znrf3
coq5
kremen1
piwil2
atad1a
chfr
zdhhc8b
ascc2
aacs
bri3bp
poli
pgam5
ankle2
golga3
ranbp1
foxn4
kctd10
ube3b
mmab
mvk
trpv4
gltpa
tchp
git2a
ankrd13a
slc6a4b
isg15
pxmp2
usp30
dao.2
dao.1
dao.3
coro1ca
selplg
si:ch211-191d15.2
sart3
ficd
cmklr1
wscd2
si:ch211-225b11.1
limk2
pik3ip1
si:dkey-174n20.1
camk2b1
hs3st1l2
cds2
arhgap25
bmp10
sh2d1aa
smarca1
asb12a
mtmr8
zc4h2
las1l
msna
fdx1b
card9
rpl36a
glra4b
aifm1
tnfsf10l4
nono
zgc:113208
mtnr1c
npas2
apool
chmp1b
zdhhc15a
uprt
prps1a
agtr2
plp1b
nlgn3b
gria3a
stag2a
acsl4b
cwc15
fam76b
kat5a
mtmr2
rnf128a
gbgt1l1
gbgt1l2
gbgt1l4
gbgt1l3
ercc6l
map7d2a
eif1axa
rps6ka3a
pdha1a
ctdnep1a
gabarapa
gps2
tp53
capga
si:ch211-114c12.2
mrps31
slc25a15b
mpdu1a
sox19a
eif4a1b
senp3a
plscr3a
phf23a
atp6v1aa
ctsll
znf703
tia1l
dgcr8
trmt2a
atp6v0a2b
ap1b1
ewsr1b
rhbdd3
mrpl41
dph7
rorb
anxa1a
cyp1d1
zfand5a
gda
klf9
fam219ab
ela3l
bco2l
si:ch211-214j8.12
dhfr
ankrd34bb
fam151b
rad17
marveld2b
oclnb
gtf2h2
erap1b
arvcfb
tango2
tmem150aa
rnf181
tcn2
si:ch211-102c2.4
imp4
araf
zgc:64051
lman2lb
tm2d2
hdr
cyb561a3a
zgc:153409
drd7
loxl2b
sfrp1a
adam28
ppp3cca
abcb9
zgc:113436
ogfod2
zgc:110329
tacr1a
ncaph
vamp8
vamp5
nsmfb
trafd1
stxbp1b
noxa1
dpp7
cacna1ba
ehmt1a
arrdc1a
nelfb
entpd2a.1
grin1b
tsc1a
ak8
barhl1a
thy1
usf1l
f11r.2
f11r.1
bco2a
sdhda
timm8b
zbtb44
adamts15a
snx19a
gig2o
zgc:158412
stk36
atf5a
arcn1a
hmbsa
c2cd2l
dpagt1
hinfp
atp5l
ift22
ftr82
ruvbl2
spns2
spns3
ube2g1a
ankfy1
cyb5d2
camkk1a
p2rx1
sh3glb2b
dpm2
slc25a25b
uap1l1
iscub
tmem119b
ppp6c
arpc5lb
zmat5
tescb
m17
myhz2
myhc4
ncs1a
myhz1.1
hspb15
dab2
gas1b
fbxw2
gpr107
ndor1
ntmt1
ier5l
crata
lrsam1
rpl12
arsk
pole3
lmo4a
prkaa1
surf6
surf1
rpl7a
med22
usp20
ptges
garnl3
ms4a17c.1
ttll11
dab2ipb
si:dkeyp-72a4.1
zgc:63972
aif1l
gfm2
hexb
ankra2
btf3
fcho2
ptcd2
ptger4b
ttc33
fbp1b
erlin2
ar
ophn1
yipf6
stard8
efnb1
eda
igbp1
taf1
rhogc
micu2
nova1
alkbh6
capns1a
zgc:153990
dlb
ppp1r14aa
ckma
nccrp1
srsf7a
kptn
h3f3c
nfkbib
tagln2
il13ra2
zgc:163098
wdr44
klhl13
ltbp3
cdc42ep2
dpf2
epd
panx1b
scn4bb
mpzl2b
pafah1b2
apoa1a
si:dkey-111e8.4
si:dkey-111e8.5
si:ch211-284e13.9
slc12a9
gnb2
mink1
chrne
atp1b2b
mogat3b
znhit1
si:dkey-58f10.11
si:dkey-58f10.10
si:dkey-58f10.7
cxcl11.8
cnot6l
mrpl1
fras1
bmp2k
paqr3a
antxr2a
prdm8b
fgf5
bmp3
prkg2
rasgef1ba
tmem175
si:dkey-193c22.1
snx18a
arl15a
hspb3
ndufs4
fsta
si:dkey-3h3.3
parp8
mtmr12
zfr
sub1b
npr3
arid3c
fancg
vcp
akr1a1a
dnajb5
epg5
riok2
atxn2
bcl7a
alkbh2
ncor1
pigl
ubb
p2rx5
emc6
trpv1
fam222ba
eral1
eif4e1b
flot2a
cxcl20
rufy3
grsf1
mob1ba
aqp3a
wdr54
nos2a
smn1
hspb11
mccc2
gas1a
dapk1
fbp1a
ctsla
fbp2
dmrt1
dmrt3a
dmrt2a
smarca2
adamts3
gc
slc4a4a
iqgap2
f2r
zgc:110626
si:ch211-130m23.2
hapln1a
cox7c
ccnh
tmem161b
mef2cb
mblac2
polr3g
lysmd3
adgrv1
arrdc3a
nr2f1a
zgc:194908
nol6
ankrd31
gcnt4a
fam169aa
zgc:194398
pomt1
snapc4
ubac1
msh3
rasgrf2b
otpb
lhfpl2b
homer1b
cmya5
mtx3
thbs4a
serinc5
cdk7
lnpep
erap2
rgmb
mamdc2a
ptar1
zgc:158260
zfpl1
mrps30
hint2
taf6
sat2b
naa38
cldn15b
grk1b
rangrf
slc25a35
tmem141
zmynd19
coq4
fbxw5
alad
tmem203
ssna1
anapc2
ccnb1
slc30a5
pik3r1
srek1
tmc2a
prune2
gna14
gnaq
hnrpkl
ntrk2b
kcmf1
camk4
wdr36
slc25a46
tmem150ab
si:dkey-189h5.6
mks1
aatf
acaca
tbx2a
ppm1db
tia1
tmem232
man2a1
atp6v1g1
slc31a1
cdc26
prpf4
pisd
zgc:193711
hspb2
cryabb
mia
crfb12
ufc1
gig2p
fdxacb1
alg9
sik2a
drd2b
nrgna
slc37a2
pou2f3
mis12
derl2
rabep1
nup88
prkrip1
upk3b
rasa4
dtx2
tmem132e
lig3
rad51d
tmem248
ncf1
polr2j
lrwd1
bckdk
orai2
pex12
ap2b1
napaa
pho
aspa
zswim7
adora2b
gsnb
rab14
prdm12b
surf4l
ciz1b
dnm1b
pappab
cmlc1
ak5l
fam78aa
edf1
brd3b
rxrab
olfm1a
ppil3
zgc:101858
krt1-c5
ptgs1
anxa1c
anxa1b
pmpca
inpp5e
ptrh1
tor2a
sh2d3cb
col27a1b
camsap1b
notch1b
slc2a8
lcn15
nrarpb
jak2b
zgc:114041
mboat4
gldc
coq2
mfsd10
prlrb
cplx4b
hip1rb
kat5b
stip1
rps6ka4
rom1a
cdca5
zcchc8
rsrc2
unga
sebox
ebf2
si:dkey-251i10.1
zbtb20
b4galt4
tagln3a
gsx1
gtf3aa
spag7
slc25a11
tnfsf13
ephb4a
her1
usp39
sftpbb
spaw
mat2ab
isca1
psat1
zgc:153044
kiss1rb
mapkapk5
aldh2.1
aldh2.2
vps33a
eif2b1
gtf2h3
znf1005
dguok
mob1a
mthfd2
arl6ip4
rilpl2
ugt2a5
ugt2a6
ythdc1
fktn
ugt2a1
dnajc25
pappaa
ak1
gpsm1b
fam78ab
oxt
thnsl2
smyd1a
spra
exosc2
rab14l
ddx54
tbx5a
tbx3a
lman2la
mhc1zfa
zgc:110249
zgc:165518
kdelr3
zgc:172090
mhc1zja
dicp1.1
zgc:194659
dicp1.17
zgc:172051
zgc:153921
zgc:172253
srebf2
nol12
triobpb
ndufa6
wbp11
rrp7a
wbp2nl
amdhd2
ddx47
tmem106c
mgp
sox10
polr2f
zgc:165583
si:dkey-46g23.5
cdc42ep1b
pick1
rangap1a
ftr43
znf1024
polr3h
tefb
txn2
trim35-7
trim35-31
ddx39ab
pkn1b
nmt1a
zgc:136767
sumo2b
nup85
cygb1
tmub2
slc25a19
zgc:174624
zgc:173577
zgc:113443
zgc:173517
znf1001
hook2
ubn2b
trim35-21
trim35-24
trim35-23
trim35-22
trim35-19
rnps1
cyp2k22
trap1
si:dkey-56d12.4
cbx2
nog1
pctp
elac2
map2k4a
zgc:112965
mrps7
mif4gdb
sstr5
zgc:162154
mmd
hlfa
coro7
dnaja3a
glis2b
pam16
vasnb
ccnf
cyp2k18
cyp2k19
cyp2k17
cyp2k16
ccdc137
pdgfab
prkar1b
dhps
tufm
hspbp1
ptger1b
ilf3b
farsa
syce2
gcdhb
nfil3-6
elof1
tmem205
rab3db
epor
zgc:158403
nfixb
nme4
xpo6
hirip3
kctd13
pitpnbl
sh2b1
atxn2l
lat
spns1
zgc:66474
zgc:66443
mvp
phb
phospho1
natd1
tmem11
dhrs7b
mapk8ip3
nme3
mrps34
spsb3a
atp6v0ca
lasp1
arl5c
cacnb1
rpl19
eftud2
slc17a7a
zgc:55558
pold1
gys1
aspdh
tmem86b
atp6v0a1a
stat3
stat5a
rab5c
dhx58
hsd17b1
nkiras2
dnajc7
aclya
si:ch73-141c7.1
tob1a
spag9a
kdelr2a
rps2
ndufb10
tbc1d16
cbx4
cbx8a
aqp8b
arhgap17b
slc5a11
e4f1
zgc:113333
narfl
hagh
fahd1
msrb1a
rfx1a
rln3a
smarca4a
ldlra
kri1
spc24
s1pr5a
zgc:123297
zgc:163079
rprml
itgb3a
mettl2a
tlk2
rnd2
vat1
asb16
ubtf
slc4a1a
spop
slc35b1
nlk1
cdipt
zgc:123295
zgc:112038
tcap
syngr1a
itga2b
ifnphi3
cdc27
scn4ab
ifnphi2
ifnphi1
cyb561
lsm12a
gngt2a
col1a1a
casc3
msl1a
igf2bp1
ube2z
eve1
hoxb13a
hoxb10a
hoxb9a
hoxb8a
hoxb7a
hoxb3a
hoxb6a
hoxb5a
hoxb4a
hoxb2a
cbx1a
nfe2l1a
copz2
prr15la
atf4b
adsl
csf2rb
pvalb6
dnal4a
zgc:171506
slc25a17
desi1a
cbx7a
xpnpep3
st13
rbx1
mief1
il2rb
mgat3a
ddx5
smurf2
kpna2
grb2b
ntn1b
mfsd6l
zgc:171844
gcat
mcm5
hmox1a
foxred2
ankrd54
hmgxb4a
si:dkeyp-69e1.8
atp2a1
rabep2
ypel3
gdpd3a
mapk3
nudt9
ppp4ca
rhot1a
rps15a
xylt1
rab40c
pigq
socs1a
dexi
nubp1
emp2
si:ch211-157c3.4
clcn7
arhgdig
eci1
dnase1
carhsp1
abat
mettl22
rbfox1
fbxl16
gsg1l
alg1
eef2kmt
lgals2a
grap2a
rac2
eif3d
cacng2a
rpl3
slc25a39
rpl27
grna
nucb1
bcat2
hsd17b14
tbc1d17
zgc:195001
emc10
mybpc2a
med25
ppp1caa
cldni
coro1a
cox6a2
zgc:153292
arl6ip1
smg1
apnl
ccdc43
fzd2
ccdc47
dcaf7
kcnh6a
gfap
ddx42
strada
rnf113a
snrnp70
[truncated: 9,257 more rows]

## Sheet: S5_GO
ONTOLOGY	ID	Description	GeneRatio	BgRatio	pvalue	p.adjust	qvalue	geneID	Count
BP	GO:0030212	hyaluronan metabolic process	3/66	17/18466	2.86109e-05	0.00888774	0.00860164	has3/itih2/hyal6	3
BP	GO:0030198	extracellular matrix organization	6/66	181/18466	4.55413e-05	0.00888774	0.00860164	col8a1a/has3/postnb/col10a1a/col5a2a/col1a2	6
BP	GO:0043062	extracellular structure organization	6/66	181/18466	4.55413e-05	0.00888774	0.00860164	col8a1a/has3/postnb/col10a1a/col5a2a/col1a2	6
BP	GO:0045229	external encapsulating structure organization	6/66	182/18466	4.6963e-05	0.00888774	0.00860164	col8a1a/has3/postnb/col10a1a/col5a2a/col1a2	6
BP	GO:1903510	mucopolysaccharide metabolic process	3/66	39/18466	0.00036351	0.0505297	0.0489032	has3/itih2/hyal6	3
BP	GO:0051216	cartilage development	5/66	177/18466	0.000425933	0.0505297	0.0489032	matn1/and1/sparc/pthlha/chrna1	5
BP	GO:0001501	skeletal system development	7/66	390/18466	0.000473606	0.0505297	0.0489032	pkdcca/matn1/and1/sparc/col1a2/pthlha/chrna1	7
BP	GO:0061448	connective tissue development	5/66	186/18466	0.000534	0.0505297	0.0489032	matn1/and1/sparc/pthlha/chrna1	5
BP	GO:0006414	translational elongation	3/66	48/18466	0.000672356	0.0565526	0.0547321	rplp2l/eef1a1l1/eef2b	3
BP	GO:0030203	glycosaminoglycan metabolic process	3/66	56/18466	0.00105585	0.0799275	0.0773546	has3/itih2/hyal6	3
BP	GO:0006022	aminoglycan metabolic process	3/66	76/18466	0.00254501	0.175143	0.169505	has3/itih2/hyal6	3
BP	GO:0045109	intermediate filament organization	2/66	32/18466	0.00582351	0.367366	0.35554	pkp2/krt5	2
BP	GO:0045103	intermediate filament-based process	2/66	49/18466	0.0132799	0.385958	0.373533	pkp2/krt5	2
BP	GO:0045104	intermediate filament cytoskeleton organization	2/66	49/18466	0.0132799	0.385958	0.373533	pkp2/krt5	2
BP	GO:0009247	glycolipid biosynthetic process	2/66	55/18466	0.0165409	0.385958	0.373533	st3gal8/pigw	2
BP	GO:0018108	peptidyl-tyrosine phosphorylation	2/66	63/18466	0.0213606	0.385958	0.373533	pkdcca/cblc	2
BP	GO:0018212	peptidyl-tyrosine modification	2/66	66/18466	0.0233009	0.385958	0.373533	pkdcca/cblc	2
BP	GO:0002181	cytoplasmic translation	2/66	69/18466	0.025311	0.385958	0.373533	rplp2l/rpsa	2
BP	GO:0007492	endoderm development	2/66	69/18466	0.025311	0.385958	0.373533	net1/ved	2
BP	GO:0042127	regulation of cell population proliferation	4/66	315/18466	0.0262007	0.385958	0.373533	vegfab/foxm1/btg2/tyrobp	4
BP	GO:0006412	translation	5/66	475/18466	0.0273295	0.385958	0.373533	rplp2l/rpsa/ybx1/eef1a1l1/eef2b	5
BP	GO:0043043	peptide biosynthetic process	5/66	481/18466	0.0286406	0.385958	0.373533	rplp2l/rpsa/ybx1/eef1a1l1/eef2b	5
BP	GO:0006664	glycolipid metabolic process	2/66	76/18466	0.0302634	0.385958	0.373533	st3gal8/pigw	2
BP	GO:1903509	liposaccharide metabolic process	2/66	76/18466	0.0302634	0.385958	0.373533	st3gal8/pigw	2
BP	GO:0048469	cell maturation	2/66	77/18466	0.031	0.385958	0.373533	fech/ybx1	2
BP	GO:0071466	cellular response to xenobiotic stimulus	2/66	80/18466	0.0332521	0.385958	0.373533	cyp1b1/eef2b	2
BP	GO:0007176	regulation of epidermal growth factor-activated receptor activity	1/66	10/18466	0.0351804	0.385958	0.373533	cblc	1
BP	GO:0042116	macrophage activation	1/66	10/18466	0.0351804	0.385958	0.373533	tyrobp	1
BP	GO:0050732	negative regulation of peptidyl-tyrosine phosphorylation	1/66	10/18466	0.0351804	0.385958	0.373533	cblc	1
BP	GO:0072014	proximal tubule development	1/66	10/18466	0.0351804	0.385958	0.373533	sim1a	1
BP	GO:0031101	fin regeneration	2/66	85/18466	0.0371433	0.385958	0.373533	col10a1a/krt5	2
BP	GO:0031099	regeneration	3/66	206/18466	0.0374887	0.385958	0.373533	col10a1a/krt5/mir133b	3
BP	GO:0016203	muscle attachment	1/66	11/18466	0.0386307	0.385958	0.373533	postnb	1
BP	GO:0042119	neutrophil activation	1/66	11/18466	0.0386307	0.385958	0.373533	tyrobp	1
BP	GO:0050926	regulation of positive chemotaxis	1/66	11/18466	0.0386307	0.385958	0.373533	vegfab	1
BP	GO:0050927	positive regulation of positive chemotaxis	1/66	11/18466	0.0386307	0.385958	0.373533	vegfab	1
BP	GO:0050930	induction of positive chemotaxis	1/66	11/18466	0.0386307	0.385958	0.373533	vegfab	1
BP	GO:0009410	response to xenobiotic stimulus	2/66	89/18466	0.040376	0.385958	0.373533	cyp1b1/eef2b	2
BP	GO:0002690	positive regulation of leukocyte chemotaxis	1/66	12/18466	0.0420688	0.385958	0.373533	vegfab	1
BP	GO:0002705	positive regulation of leukocyte mediated immunity	1/66	12/18466	0.0420688	0.385958	0.373533	tyrobp	1
BP	GO:0007274	neuromuscular synaptic transmission	1/66	12/18466	0.0420688	0.385958	0.373533	chrna1	1
BP	GO:0009437	carnitine metabolic process	1/66	12/18466	0.0420688	0.385958	0.373533	cpt1b	1
BP	GO:0021520	spinal cord motor neuron cell fate specification	1/66	12/18466	0.0420688	0.385958	0.373533	ved	1
BP	GO:0036230	granulocyte activation	1/66	12/18466	0.0420688	0.385958	0.373533	tyrobp	1
BP	GO:0097009	energy homeostasis	1/66	12/18466	0.0420688	0.385958	0.373533	cpt1b	1
BP	GO:0150076	neuroinflammatory response	1/66	12/18466	0.0420688	0.385958	0.373533	tyrobp	1
BP	GO:1900107	regulation of nodal signaling pathway	1/66	12/18466	0.0420688	0.385958	0.373533	net1	1
BP	GO:0001574	ganglioside biosynthetic process	1/66	13/18466	0.0454948	0.385958	0.373533	st3gal8	1
BP	GO:0002444	myeloid leukocyte mediated immunity	1/66	13/18466	0.0454948	0.385958	0.373533	tyrobp	1
BP	GO:0007343	egg activation	1/66	13/18466	0.0454948	0.385958	0.373533	ybx1	1
BP	GO:0048382	mesendoderm development	1/66	13/18466	0.0454948	0.385958	0.373533	net1	1
BP	GO:0060966	regulation of gene silencing by RNA	1/66	13/18466	0.0454948	0.385958	0.373533	mir133b	1
BP	GO:0086009	membrane repolarization	1/66	13/18466	0.0454948	0.385958	0.373533	chrna1	1
BP	GO:0071695	anatomical structure maturation	2/66	97/18466	0.0471457	0.385958	0.373533	fech/ybx1	2
BP	GO:0008285	negative regulation of cell population proliferation	2/66	98/18466	0.0480195	0.385958	0.373533	btg2/tyrobp	2
BP	GO:0001938	positive regulation of endothelial cell proliferation	1/66	14/18466	0.0489087	0.385958	0.373533	vegfab	1
BP	GO:0002275	myeloid cell activation involved in immune response	1/66	14/18466	0.0489087	0.385958	0.373533	tyrobp	1
BP	GO:0006577	amino-acid betaine metabolic process	1/66	14/18466	0.0489087	0.385958	0.373533	cpt1b	1
BP	GO:0033555	multicellular organismal response to stress	1/66	14/18466	0.0489087	0.385958	0.373533	pomca	1
BP	GO:0060351	cartilage development involved in endochondral bone morphogenesis	1/66	14/18466	0.0489087	0.385958	0.373533	chrna1	1
BP	GO:0072659	protein localization to plasma membrane	2/66	100/18466	0.0497846	0.385958	0.373533	pkp2/pigw	2
BP	GO:0000028	ribosomal small subunit assembly	1/66	15/18466	0.0523106	0.385958	0.373533	rpsa	1
BP	GO:0006984	ER-nucleus signaling pathway	1/66	15/18466	0.0523106	0.385958	0.373533	insig1	1
BP	GO:0035907	dorsal aorta development	1/66	15/18466	0.0523106	0.385958	0.373533	pthlha	1
BP	GO:0060061	Spemann organizer formation	1/66	15/18466	0.0523106	0.385958	0.373533	ved	1
BP	GO:0006027	glycosaminoglycan catabolic process	1/66	16/18466	0.0557005	0.385958	0.373533	hyal6	1
BP	GO:0006828	manganese ion transport	1/66	16/18466	0.0557005	0.385958	0.373533	trpc1	1
BP	GO:0007271	synaptic transmission, cholinergic	1/66	16/18466	0.0557005	0.385958	0.373533	chrna1	1
BP	GO:0007501	mesodermal cell fate specification	1/66	16/18466	0.0557005	0.385958	0.373533	ved	1
BP	GO:0031128	developmental induction	1/66	16/18466	0.0557005	0.385958	0.373533	ved	1
BP	GO:0032233	positive regulation of actin filament bundle assembly	1/66	16/18466	0.0557005	0.385958	0.373533	pfn1	1
BP	GO:0032925	regulation of activin receptor signaling pathway	1/66	16/18466	0.0557005	0.385958	0.373533	net1	1
BP	GO:0039020	pronephric nephron tubule development	1/66	16/18466	0.0557005	0.385958	0.373533	sim1a	1
BP	GO:0042572	retinol metabolic process	1/66	16/18466	0.0557005	0.385958	0.373533	cyp1b1	1
BP	GO:0072657	protein localization to membrane	3/66	242/18466	0.0557045	0.385958	0.373533	pkp2/pigw/chrna1	3
BP	GO:0046467	membrane lipid biosynthetic process	2/66	107/18466	0.0561436	0.385958	0.373533	st3gal8/pigw	2
BP	GO:0021700	developmental maturation	2/66	110/18466	0.058952	0.385958	0.373533	fech/ybx1	2
BP	GO:0032330	regulation of chondrocyte differentiation	1/66	17/18466	0.0590785	0.385958	0.373533	pthlha	1
BP	GO:0042663	regulation of endodermal cell fate specification	1/66	17/18466	0.0590785	0.385958	0.373533	ved	1
BP	GO:0044332	Wnt signaling pathway involved in dorsal/ventral axis specification	1/66	17/18466	0.0590785	0.385958	0.373533	net1	1
BP	GO:0050918	positive chemotaxis	1/66	17/18466	0.0590785	0.385958	0.373533	vegfab	1
BP	GO:0071542	dopaminergic neuron differentiation	1/66	17/18466	0.0590785	0.385958	0.373533	sim1a	1
BP	GO:0007498	mesoderm development	2/66	112/18466	0.0608509	0.385958	0.373533	net1/ved	2
BP	GO:0001556	oocyte maturation	1/66	18/18466	0.0624446	0.385958	0.373533	ybx1	1
BP	GO:0001710	mesodermal cell fate commitment	1/66	18/18466	0.0624446	0.385958	0.373533	ved	1
BP	GO:0001909	leukocyte mediated cytotoxicity	1/66	18/18466	0.0624446	0.385958	0.373533	tyrobp	1
BP	GO:0030216	keratinocyte differentiation	1/66	18/18466	0.0624446	0.385958	0.373533	krt5	1
BP	GO:0035904	aorta development	1/66	18/18466	0.0624446	0.385958	0.373533	pthlha	1
BP	GO:0038092	nodal signaling pathway	1/66	18/18466	0.0624446	0.385958	0.373533	net1	1
BP	GO:0044380	protein localization to cytoskeleton	1/66	18/18466	0.0624446	0.385958	0.373533	klhl21	1
BP	GO:0050921	positive regulation of chemotaxis	1/66	18/18466	0.0624446	0.385958	0.373533	vegfab	1
BP	GO:0006935	chemotaxis	4/66	420/18466	0.0632735	0.385958	0.373533	sim1a/vegfab/dock4b/chrna1	4
BP	GO:0042330	taxis	4/66	420/18466	0.0632735	0.385958	0.373533	sim1a/vegfab/dock4b/chrna1	4
BP	GO:0008544	epidermis development	2/66	115/18466	0.0637384	0.385958	0.373533	krt5/ybx1	2
BP	GO:0043484	regulation of RNA splicing	2/66	116/18466	0.0647112	0.385958	0.373533	hmga1a/ybx1	2
BP	GO:1990778	protein localization to cell periphery	2/66	116/18466	0.0647112	0.385958	0.373533	pkp2/pigw	2
BP	GO:0001818	negative regulation of cytokine production	1/66	19/18466	0.0657988	0.385958	0.373533	tyrobp	1
BP	GO:0016226	iron-sulfur cluster assembly	1/66	19/18466	0.0657988	0.385958	0.373533	glrx5	1
BP	GO:0031163	metallo-sulfur cluster assembly	1/66	19/18466	0.0657988	0.385958	0.373533	glrx5	1
BP	GO:0061097	regulation of protein tyrosine kinase activity	1/66	19/18466	0.0657988	0.385958	0.373533	cblc	1
BP	GO:1902742	apoptotic process involved in development	1/66	19/18466	0.0657988	0.385958	0.373533	perp	1
BP	GO:1903224	regulation of endodermal cell differentiation	1/66	19/18466	0.0657988	0.385958	0.373533	ved	1
BP	GO:0008283	cell population proliferation	4/66	427/18466	0.0663984	0.385958	0.373533	vegfab/foxm1/btg2/tyrobp	4
BP	GO:0030218	erythrocyte differentiation	2/66	118/18466	0.0666717	0.385958	0.373533	fech/sparc	2
BP	GO:0034101	erythrocyte homeostasis	2/66	119/18466	0.0676594	0.385958	0.373533	fech/sparc	2
BP	GO:0001906	cell killing	1/66	20/18466	0.0691412	0.385958	0.373533	tyrobp	1
BP	GO:0001936	regulation of endothelial cell proliferation	1/66	20/18466	0.0691412	0.385958	0.373533	vegfab	1
BP	GO:0006378	mRNA polyadenylation	1/66	20/18466	0.0691412	0.385958	0.373533	ybx1	1
BP	GO:0006688	glycosphingolipid biosynthetic process	1/66	20/18466	0.0691412	0.385958	0.373533	st3gal8	1
BP	GO:0016925	protein sumoylation	1/66	20/18466	0.0691412	0.385958	0.373533	sumo2b	1
BP	GO:0038084	vascular endothelial growth factor signaling pathway	1/66	20/18466	0.0691412	0.385958	0.373533	vegfab	1
BP	GO:0048752	semicircular canal morphogenesis	1/66	20/18466	0.0691412	0.385958	0.373533	sparc	1
BP	GO:0008202	steroid metabolic process	2/66	123/18466	0.0716587	0.385958	0.373533	cyp1b1/insig1	2
BP	GO:0009411	response to UV	1/66	21/18466	0.0724719	0.385958	0.373533	perp	1
BP	GO:0036342	post-anal tail morphogenesis	1/66	21/18466	0.0724719	0.385958	0.373533	ved	1
BP	GO:0042058	regulation of epidermal growth factor receptor signaling pathway	1/66	21/18466	0.0724719	0.385958	0.373533	cblc	1
BP	GO:0060350	endochondral bone morphogenesis	1/66	21/18466	0.0724719	0.385958	0.373533	chrna1	1
BP	GO:0060326	cell chemotaxis	2/66	127/18466	0.0757334	0.385958	0.373533	vegfab/dock4b	2
BP	GO:0048562	embryonic organ morphogenesis	4/66	447/18466	0.0757649	0.385958	0.373533	col8a1a/pkp2/sparc/pthlha	4
BP	GO:0002703	regulation of leukocyte mediated immunity	1/66	22/18466	0.0757907	0.385958	0.373533	tyrobp	1
BP	GO:0032231	regulation of actin filament bundle assembly	1/66	22/18466	0.0757907	0.385958	0.373533	pfn1	1
BP	GO:0032507	maintenance of protein location in cell	1/66	22/18466	0.0757907	0.385958	0.373533	insig1	1
BP	GO:0032945	negative regulation of mononuclear cell proliferation	1/66	22/18466	0.0757907	0.385958	0.373533	tyrobp	1
BP	GO:0043249	erythrocyte maturation	1/66	22/18466	0.0757907	0.385958	0.373533	fech	1
BP	GO:0048255	mRNA stabilization	1/66	22/18466	0.0757907	0.385958	0.373533	ybx1	1
BP	GO:0050672	negative regulation of lymphocyte proliferation	1/66	22/18466	0.0757907	0.385958	0.373533	tyrobp	1
BP	GO:0050679	positive regulation of epithelial cell proliferation	1/66	22/18466	0.0757907	0.385958	0.373533	vegfab	1
BP	GO:0060029	convergent extension involved in organogenesis	1/66	22/18466	0.0757907	0.385958	0.373533	chrna1	1
BP	GO:0070664	negative regulation of leukocyte proliferation	1/66	22/18466	0.0757907	0.385958	0.373533	tyrobp	1
BP	GO:1901184	regulation of ERBB signaling pathway	1/66	22/18466	0.0757907	0.385958	0.373533	cblc	1
BP	GO:0001573	ganglioside metabolic process	1/66	23/18466	0.0790979	0.385958	0.373533	st3gal8	1
BP	GO:0001714	endodermal cell fate specification	1/66	23/18466	0.0790979	0.385958	0.373533	ved	1
BP	GO:0006026	aminoglycan catabolic process	1/66	23/18466	0.0790979	0.385958	0.373533	hyal6	1
BP	GO:0006783	heme biosynthetic process	1/66	23/18466	0.0790979	0.385958	0.373533	fech	1
BP	GO:0015909	long-chain fatty acid transport	1/66	23/18466	0.0790979	0.385958	0.373533	cpt1b	1
BP	GO:0021587	cerebellum morphogenesis	1/66	23/18466	0.0790979	0.385958	0.373533	ptpro	1
BP	GO:0043113	receptor clustering	1/66	23/18466	0.0790979	0.385958	0.373533	chrna1	1
BP	GO:0043631	RNA polyadenylation	1/66	23/18466	0.0790979	0.385958	0.373533	ybx1	1
BP	GO:0002262	myeloid cell homeostasis	2/66	132/18466	0.0809285	0.385958	0.373533	fech/sparc	2
BP	GO:0000768	syncytium formation by plasma membrane fusion	1/66	24/18466	0.0823935	0.385958	0.373533	tyrobp	1
BP	GO:0001711	endodermal cell fate commitment	1/66	24/18466	0.0823935	0.385958	0.373533	ved	1
BP	GO:0002688	regulation of leukocyte chemotaxis	1/66	24/18466	0.0823935	0.385958	0.373533	vegfab	1
BP	GO:0006695	cholesterol biosynthetic process	1/66	24/18466	0.0823935	0.385958	0.373533	insig1	1
BP	GO:0006779	porphyrin-containing compound biosynthetic process	1/66	24/18466	0.0823935	0.385958	0.373533	fech	1
BP	GO:0006949	syncytium formation	1/66	24/18466	0.0823935	0.385958	0.373533	tyrobp	1
BP	GO:0033014	tetrapyrrole biosynthetic process	1/66	24/18466	0.0823935	0.385958	0.373533	fech	1
BP	GO:0042659	regulation of cell fate specification	1/66	24/18466	0.0823935	0.385958	0.373533	ved	1
BP	GO:0140253	cell-cell fusion	1/66	24/18466	0.0823935	0.385958	0.373533	tyrobp	1
BP	GO:1902373	negative regulation of mRNA catabolic process	1/66	24/18466	0.0823935	0.385958	0.373533	ybx1	1
BP	GO:1902653	secondary alcohol biosynthetic process	1/66	24/18466	0.0823935	0.385958	0.373533	insig1	1
BP	GO:0006936	muscle contraction	2/66	136/18466	0.0851624	0.385958	0.373533	tpm2/tnni1d	2
BP	GO:0032474	otolith morphogenesis	1/66	25/18466	0.0856774	0.385958	0.373533	sparc	1
BP	GO:0043489	RNA stabilization	1/66	25/18466	0.0856774	0.385958	0.373533	ybx1	1
BP	GO:0048570	notochord morphogenesis	1/66	25/18466	0.0856774	0.385958	0.373533	col8a1a	1
BP	GO:0001649	osteoblast differentiation	1/66	26/18466	0.0889497	0.385958	0.373533	pthlha	1
BP	GO:0006446	regulation of translational initiation	1/66	26/18466	0.0889497	0.385958	0.373533	ybx1	1
BP	GO:2000027	regulation of animal organ morphogenesis	1/66	26/18466	0.0889497	0.385958	0.373533	ved	1
BP	GO:0042246	tissue regeneration	2/66	140/18466	0.0894626	0.385958	0.373533	col10a1a/krt5	2
BP	GO:0010453	regulation of cell fate commitment	1/66	27/18466	0.0922105	0.385958	0.373533	ved	1
BP	GO:0030916	otic vesicle formation	1/66	27/18466	0.0922105	0.385958	0.373533	sparc	1
BP	GO:0035924	cellular response to vascular endothelial growth factor stimulus	1/66	27/18466	0.0922105	0.385958	0.373533	vegfab	1
BP	GO:0045185	maintenance of protein location	1/66	27/18466	0.0922105	0.385958	0.373533	insig1	1
BP	GO:0060536	cartilage morphogenesis	1/66	27/18466	0.0922105	0.385958	0.373533	chrna1	1
BP	GO:0060872	semicircular canal development	1/66	27/18466	0.0922105	0.385958	0.373533	sparc	1
BP	GO:0072080	nephron tubule development	1/66	27/18466	0.0922105	0.385958	0.373533	sim1a	1
BP	GO:1903312	negative regulation of mRNA metabolic process	1/66	27/18466	0.0922105	0.385958	0.373533	ybx1	1
BP	GO:0003012	muscle system process	2/66	144/18466	0.0938264	0.385958	0.373533	tpm2/tnni1d	2
BP	GO:0006024	glycosaminoglycan biosynthetic process	1/66	28/18466	0.0954598	0.385958	0.373533	has3	1
BP	GO:0006506	GPI anchor biosynthetic process	1/66	28/18466	0.0954598	0.385958	0.373533	pigw	1
BP	GO:0009950	dorsal/ventral axis specification	1/66	28/18466	0.0954598	0.385958	0.373533	net1	1
BP	GO:0021854	hypothalamus development	1/66	28/18466	0.0954598	0.385958	0.373533	sim1a	1
BP	GO:0048010	vascular endothelial growth factor receptor signaling pathway	1/66	28/18466	0.0954598	0.385958	0.373533	vegfab	1
BP	GO:0061326	renal tubule development	1/66	28/18466	0.0954598	0.385958	0.373533	sim1a	1
BP	GO:1902369	negative regulation of RNA catabolic process	1/66	28/18466	0.0954598	0.385958	0.373533	ybx1	1
BP	GO:0001568	blood vessel development	4/66	488/18466	0.0969355	0.385958	0.373533	trpc1/vegfab/perp/pthlha	4
BP	GO:0051668	localization within membrane	3/66	307/18466	0.0971704	0.385958	0.373533	pkp2/pigw/chrna1	3
BP	GO:0007173	epidermal growth factor receptor signaling pathway	1/66	29/18466	0.0986977	0.385958	0.373533	cblc	1
BP	GO:0021761	limbic system development	1/66	29/18466	0.0986977	0.385958	0.373533	sim1a	1
BP	GO:0032400	melanosome localization	1/66	29/18466	0.0986977	0.385958	0.373533	pomca	1
BP	GO:0032924	activin receptor signaling pathway	1/66	29/18466	0.0986977	0.385958	0.373533	net1	1
BP	GO:0048333	mesodermal cell differentiation	1/66	29/18466	0.0986977	0.385958	0.373533	ved	1
BP	GO:0061035	regulation of cartilage development	1/66	29/18466	0.0986977	0.385958	0.373533	pthlha	1
BP	GO:0014070	response to organic cyclic compound	2/66	150/18466	0.100486	0.385958	0.373533	paqr8/insig1	2
BP	GO:0048872	homeostasis of number of cells	2/66	151/18466	0.101608	0.385958	0.373533	fech/sparc	2
BP	GO:0002687	positive regulation of leukocyte migration	1/66	30/18466	0.101924	0.385958	0.373533	vegfab	1
BP	GO:0003009	skeletal muscle contraction	1/66	30/18466	0.101924	0.385958	0.373533	tnni1d	1
BP	GO:0006505	GPI anchor metabolic process	1/66	30/18466	0.101924	0.385958	0.373533	pigw	1
BP	GO:0031124	mRNA 3'-end processing	1/66	30/18466	0.101924	0.385958	0.373533	ybx1	1
BP	GO:0006643	membrane lipid metabolic process	2/66	152/18466	0.102734	0.385958	0.373533	st3gal8/pigw	2
BP	GO:0051248	negative regulation of protein metabolic process	3/66	316/18466	0.103692	0.385958	0.373533	cblc/ybx1/itih2	3
BP	GO:0060538	skeletal muscle organ development	2/66	153/18466	0.103864	0.385958	0.373533	postnb/chrna1	2
BP	GO:0050900	leukocyte migration	2/66	154/18466	0.104997	0.385958	0.373533	itga6b/vegfab	2
BP	GO:0002699	positive regulation of immune effector process	1/66	31/18466	0.105139	0.385958	0.373533	tyrobp	1
BP	GO:0034308	primary alcohol metabolic process	1/66	31/18466	0.105139	0.385958	0.373533	cyp1b1	1
BP	GO:0035025	positive regulation of Rho protein signal transduction	1/66	31/18466	0.105139	0.385958	0.373533	net1	1
BP	GO:0035987	endodermal cell differentiation	1/66	31/18466	0.105139	0.385958	0.373533	ved	1
BP	GO:0038127	ERBB signaling pathway	1/66	31/18466	0.105139	0.385958	0.373533	cblc	1
BP	GO:0040036	regulation of fibroblast growth factor receptor signaling pathway	1/66	31/18466	0.105139	0.385958	0.373533	ptpro	1
BP	GO:0046847	filopodium assembly	1/66	31/18466	0.105139	0.385958	0.373533	trpc1	1
BP	GO:0051480	regulation of cytosolic calcium ion concentration	1/66	31/18466	0.105139	0.385958	0.373533	trpc1	1
BP	GO:0060037	pharyngeal system development	1/66	31/18466	0.105139	0.385958	0.373533	sparc	1
BP	GO:0090307	mitotic spindle assembly	1/66	31/18466	0.105139	0.385958	0.373533	kifc1	1
BP	GO:1902036	regulation of hematopoietic stem cell differentiation	1/66	31/18466	0.105139	0.385958	0.373533	pomca	1
BP	GO:0009636	response to toxic substance	1/66	32/18466	0.108343	0.385958	0.373533	abcb4	1
BP	GO:0042168	heme metabolic process	1/66	32/18466	0.108343	0.385958	0.373533	fech	1
BP	GO:0046148	pigment biosynthetic process	1/66	32/18466	0.108343	0.385958	0.373533	fech	1
BP	GO:0048665	neuron fate specification	1/66	32/18466	0.108343	0.385958	0.373533	ved	1
BP	GO:0009953	dorsal/ventral pattern formation	2/66	158/18466	0.109563	0.385958	0.373533	net1/ved	2
BP	GO:0033993	response to lipid	2/66	159/18466	0.110713	0.385958	0.373533	paqr8/insig1	2
BP	GO:0002274	myeloid leukocyte activation	1/66	33/18466	0.111535	0.385958	0.373533	tyrobp	1
BP	GO:0006778	porphyrin-containing compound metabolic process	1/66	33/18466	0.111535	0.385958	0.373533	fech	1
BP	GO:0016126	sterol biosynthetic process	1/66	33/18466	0.111535	0.385958	0.373533	insig1	1
BP	GO:0043588	skin development	1/66	33/18466	0.111535	0.385958	0.373533	krt5	1
BP	GO:0045766	positive regulation of angiogenesis	1/66	33/18466	0.111535	0.385958	0.373533	vegfab	1
BP	GO:0050879	multicellular organismal movement	1/66	33/18466	0.111535	0.385958	0.373533	tnni1d	1
BP	GO:0050881	musculoskeletal movement	1/66	33/18466	0.111535	0.385958	0.373533	tnni1d	1
BP	GO:0051875	pigment granule localization	1/66	33/18466	0.111535	0.385958	0.373533	pomca	1
BP	GO:0060026	convergent extension	2/66	162/18466	0.114182	0.385958	0.373533	pfn1/chrna1	2
BP	GO:0021522	spinal cord motor neuron differentiation	1/66	34/18466	0.114717	0.385958	0.373533	ved	1
BP	GO:0032465	regulation of cytokinesis	1/66	34/18466	0.114717	0.385958	0.373533	klhl21	1
BP	GO:0050678	regulation of epithelial cell proliferation	1/66	34/18466	0.114717	0.385958	0.373533	vegfab	1
BP	GO:0060349	bone morphogenesis	1/66	34/18466	0.114717	0.385958	0.373533	chrna1	1
BP	GO:0060795	cell fate commitment involved in formation of primary germ layer	1/66	34/18466	0.114717	0.385958	0.373533	ved	1
BP	GO:0071600	otic vesicle morphogenesis	1/66	34/18466	0.114717	0.385958	0.373533	sparc	1
BP	GO:1904018	positive regulation of vasculature development	1/66	34/18466	0.114717	0.385958	0.373533	vegfab	1
BP	GO:0031102	neuron projection regeneration	1/66	35/18466	0.117887	0.386889	0.374435	mir133b	1
BP	GO:0051250	negative regulation of lymphocyte activation	1/66	35/18466	0.117887	0.386889	0.374435	tyrobp	1
BP	GO:0085029	extracellular matrix assembly	1/66	35/18466	0.117887	0.386889	0.374435	has3	1
BP	GO:0007169	transmembrane receptor protein tyrosine kinase signaling pathway	3/66	336/18466	0.118786	0.386889	0.374435	vegfab/ptpro/cblc	3
BP	GO:0002062	chondrocyte differentiation	1/66	36/18466	0.121045	0.386889	0.374435	pthlha	1
BP	GO:0048599	oocyte development	1/66	36/18466	0.121045	0.386889	0.374435	ybx1	1
BP	GO:2000736	regulation of stem cell differentiation	1/66	36/18466	0.121045	0.386889	0.374435	pomca	1
BP	GO:0001935	endothelial cell proliferation	1/66	37/18466	0.124193	0.386889	0.374435	vegfab	1
BP	GO:0002366	leukocyte activation involved in immune response	1/66	37/18466	0.124193	0.386889	0.374435	tyrobp	1
BP	GO:0002695	negative regulation of leukocyte activation	1/66	37/18466	0.124193	0.386889	0.374435	tyrobp	1
BP	GO:0006635	fatty acid beta-oxidation	1/66	37/18466	0.124193	0.386889	0.374435	cpt1b	1
BP	GO:0009994	oocyte differentiation	1/66	37/18466	0.124193	0.386889	0.374435	ybx1	1
BP	GO:0021575	hindbrain morphogenesis	1/66	37/18466	0.124193	0.386889	0.374435	ptpro	1
BP	GO:0033013	tetrapyrrole metabolic process	1/66	37/18466	0.124193	0.386889	0.374435	fech	1
BP	GO:0046579	positive regulation of Ras protein signal transduction	1/66	37/18466	0.124193	0.386889	0.374435	net1	1
BP	GO:0050866	negative regulation of cell activation	1/66	37/18466	0.124193	0.386889	0.374435	tyrobp	1
BP	GO:0051057	positive regulation of small GTPase mediated signal transduction	1/66	37/18466	0.124193	0.386889	0.374435	net1	1
BP	GO:0060840	artery development	1/66	37/18466	0.124193	0.386889	0.374435	pthlha	1
BP	GO:0002263	cell activation involved in immune response	1/66	38/18466	0.127329	0.391823	0.37921	tyrobp	1
BP	GO:0014065	phosphatidylinositol 3-kinase signaling	1/66	38/18466	0.127329	0.391823	0.37921	tyrobp	1
BP	GO:0042255	ribosome assembly	1/66	38/18466	0.127329	0.391823	0.37921	rpsa	1
BP	GO:0000086	G2/M transition of mitotic cell cycle	1/66	39/18466	0.130455	0.396604	0.383837	foxm1	1
BP	GO:0006687	glycosphingolipid metabolic process	1/66	39/18466	0.130455	0.396604	0.383837	st3gal8	1
BP	GO:1901532	regulation of hematopoietic progenitor cell differentiation	1/66	39/18466	0.130455	0.396604	0.383837	pomca	1
BP	GO:0006066	alcohol metabolic process	2/66	178/18466	0.133133	0.402837	0.389869	cyp1b1/insig1	2
BP	GO:0070972	protein localization to endoplasmic reticulum	1/66	40/18466	0.133569	0.402837	0.389869	insig1	1
BP	GO:0006023	aminoglycan biosynthetic process	1/66	41/18466	0.136673	0.405731	0.39267	has3	1
BP	GO:0032944	regulation of mononuclear cell proliferation	1/66	41/18466	0.136673	0.405731	0.39267	tyrobp	1
BP	GO:0050670	regulation of lymphocyte proliferation	1/66	41/18466	0.136673	0.405731	0.39267	tyrobp	1
BP	GO:0070663	regulation of leukocyte proliferation	1/66	41/18466	0.136673	0.405731	0.39267	tyrobp	1
BP	GO:0044839	cell cycle G2/M phase transition	1/66	42/18466	0.139765	0.412163	0.398895	foxm1	1
BP	GO:0010629	negative regulation of gene expression	3/66	363/18466	0.140372	0.412163	0.398895	ybx1/tyrobp/mir133b	3
BP	GO:0001523	retinoid metabolic process	1/66	43/18466	0.142847	0.412163	0.398895	cyp1b1	1
BP	GO:0032103	positive regulation of response to external stimulus	1/66	43/18466	0.142847	0.412163	0.398895	vegfab	1
BP	GO:0035265	organ growth	1/66	43/18466	0.142847	0.412163	0.398895	chrna1	1
BP	GO:0039019	pronephric nephron development	1/66	43/18466	0.142847	0.412163	0.398895	sim1a	1
BP	GO:0042440	pigment metabolic process	1/66	43/18466	0.142847	0.412163	0.398895	fech	1
BP	GO:0016101	diterpenoid metabolic process	1/66	44/18466	0.145918	0.412163	0.398895	cyp1b1	1
BP	GO:0021549	cerebellum development	1/66	44/18466	0.145918	0.412163	0.398895	ptpro	1
BP	GO:0032943	mononuclear cell proliferation	1/66	44/18466	0.145918	0.412163	0.398895	tyrobp	1
BP	GO:0046651	lymphocyte proliferation	1/66	44/18466	0.145918	0.412163	0.398895	tyrobp	1
BP	GO:0050864	regulation of B cell activation	1/66	44/18466	0.145918	0.412163	0.398895	tyrobp	1
BP	GO:0070661	leukocyte proliferation	1/66	44/18466	0.145918	0.412163	0.398895	tyrobp	1
BP	GO:0009628	response to abiotic stimulus	3/66	373/18466	0.148687	0.413099	0.399801	vegfab/perp/col1a2	3
BP	GO:0001706	endoderm formation	1/66	45/18466	0.148978	0.413099	0.399801	ved	1
BP	GO:0002697	regulation of immune effector process	1/66	45/18466	0.148978	0.413099	0.399801	tyrobp	1
BP	GO:0030282	bone mineralization	1/66	45/18466	0.148978	0.413099	0.399801	pthlha	1
BP	GO:0048663	neuron fate commitment	1/66	45/18466	0.148978	0.413099	0.399801	ved	1
BP	GO:0010469	regulation of signaling receptor activity	1/66	46/18466	0.152027	0.413972	0.400646	cblc	1
BP	GO:0019395	fatty acid oxidation	1/66	46/18466	0.152027	0.413972	0.400646	cpt1b	1
BP	GO:0033627	cell adhesion mediated by integrin	1/66	46/18466	0.152027	0.413972	0.400646	itga6b	1
BP	GO:0043648	dicarboxylic acid metabolic process	1/66	46/18466	0.152027	0.413972	0.400646	me1	1
BP	GO:0048545	response to steroid hormone	1/66	46/18466	0.152027	0.413972	0.400646	paqr8	1
BP	GO:0043086	negative regulation of catalytic activity	2/66	195/18466	0.153987	0.417807	0.404358	cblc/itih2	2
BP	GO:0048589	developmental growth	3/66	384/18466	0.158016	0.419916	0.406399	col10a1a/krt5/chrna1	3
BP	GO:0006721	terpenoid metabolic process	1/66	48/18466	0.158093	0.419916	0.406399	cyp1b1	1
BP	GO:0033692	cellular polysaccharide biosynthetic process	1/66	48/18466	0.158093	0.419916	0.406399	has3	1
BP	GO:0034754	cellular hormone metabolic process	1/66	48/18466	0.158093	0.419916	0.406399	cyp1b1	1
BP	GO:0048821	erythrocyte development	1/66	48/18466	0.158093	0.419916	0.406399	fech	1
BP	GO:0120254	olefinic compound metabolic process	1/66	48/18466	0.158093	0.419916	0.406399	cyp1b1	1
BP	GO:0000271	polysaccharide biosynthetic process	1/66	49/18466	0.16111	0.424948	0.411268	has3	1
BP	GO:0050730	regulation of peptidyl-tyrosine phosphorylation	1/66	49/18466	0.16111	0.424948	0.411268	cblc	1
BP	GO:0001707	mesoderm formation	1/66	50/18466	0.164116	0.426927	0.413184	ved	1
BP	GO:0015908	fatty acid transport	1/66	50/18466	0.164116	0.426927	0.413184	cpt1b	1
BP	GO:0032869	cellular response to insulin stimulus	1/66	50/18466	0.164116	0.426927	0.413184	insig1	1
BP	GO:0046513	ceramide biosynthetic process	1/66	50/18466	0.164116	0.426927	0.413184	st3gal8	1
BP	GO:0007517	muscle organ development	2/66	205/18466	0.166538	0.430284	0.416433	postnb/chrna1	2
BP	GO:0006805	xenobiotic metabolic process	1/66	51/18466	0.167112	0.430284	0.416433	cyp1b1	1
BP	GO:0009612	response to mechanical stimulus	1/66	51/18466	0.167112	0.430284	0.416433	col1a2	1
BP	GO:0006469	negative regulation of protein kinase activity	1/66	52/18466	0.170097	0.433546	0.41959	cblc	1
BP	GO:0050905	neuromuscular process	1/66	52/18466	0.170097	0.433546	0.41959	tnni1d	1
BP	GO:0055113	epiboly involved in gastrulation with mouth forming second	1/66	52/18466	0.170097	0.433546	0.41959	pfn1	1
BP	GO:0007338	single fertilization	1/66	53/18466	0.173071	0.436716	0.422658	ybx1	1
BP	GO:0009062	fatty acid catabolic process	1/66	53/18466	0.173071	0.436716	0.422658	cpt1b	1
BP	GO:0034440	lipid oxidation	1/66	53/18466	0.173071	0.436716	0.422658	cpt1b	1
BP	GO:0048705	skeletal system morphogenesis	2/66	212/18466	0.17543	0.437079	0.423009	pthlha/chrna1	2
BP	GO:0008045	motor neuron axon guidance	1/66	54/18466	0.176035	0.437079	0.423009	chrna1	1
BP	GO:0033059	cellular pigmentation	1/66	54/18466	0.176035	0.437079	0.423009	pomca	1
BP	GO:0060048	cardiac muscle contraction	1/66	54/18466	0.176035	0.437079	0.423009	tnni1d	1
BP	GO:0006090	pyruvate metabolic process	1/66	55/18466	0.178989	0.437079	0.423009	me1	1
BP	GO:0031214	biomineral tissue development	1/66	55/18466	0.178989	0.437079	0.423009	pthlha	1
BP	GO:0033673	negative regulation of kinase activity	1/66	55/18466	0.178989	0.437079	0.423009	cblc	1
BP	GO:0048015	phosphatidylinositol-mediated signaling	1/66	55/18466	0.178989	0.437079	0.423009	tyrobp	1
BP	GO:0048840	otolith development	1/66	55/18466	0.178989	0.437079	0.423009	sparc	1
BP	GO:0110148	biomineralization	1/66	55/18466	0.178989	0.437079	0.423009	pthlha	1
BP	GO:0009566	fertilization	1/66	56/18466	0.181932	0.441419	0.427209	ybx1	1
BP	GO:0034637	cellular carbohydrate biosynthetic process	1/66	56/18466	0.181932	0.441419	0.427209	has3	1
BP	GO:0030099	myeloid cell differentiation	2/66	219/18466	0.184397	0.441466	0.427255	fech/sparc	2
BP	GO:0032868	response to insulin	1/66	57/18466	0.184865	0.441466	0.427255	insig1	1
BP	GO:0071599	otic vesicle development	1/66	57/18466	0.184865	0.441466	0.427255	sparc	1
BP	GO:0072009	nephron epithelium development	1/66	57/18466	0.184865	0.441466	0.427255	sim1a	1
BP	GO:0008610	lipid biosynthetic process	3/66	415/18466	0.185234	0.441466	0.427255	st3gal8/pigw/insig1	3
BP	GO:0001570	vasculogenesis	1/66	58/18466	0.187787	0.441466	0.427255	trpc1	1
BP	GO:0002685	regulation of leukocyte migration	1/66	58/18466	0.187787	0.441466	0.427255	vegfab	1
BP	GO:0042274	ribosomal small subunit biogenesis	1/66	58/18466	0.187787	0.441466	0.427255	rpsa	1
BP	GO:0048332	mesoderm morphogenesis	1/66	58/18466	0.187787	0.441466	0.427255	ved	1
BP	GO:0032535	regulation of cellular component size	2/66	223/18466	0.189552	0.441466	0.427255	pfn1/chrna1	2
BP	GO:0007229	integrin-mediated signaling pathway	1/66	59/18466	0.190699	0.441466	0.427255	itga6b	1
BP	GO:0021517	ventral spinal cord development	1/66	59/18466	0.190699	0.441466	0.427255	ved	1
BP	GO:0031330	negative regulation of cellular catabolic process	1/66	59/18466	0.190699	0.441466	0.427255	ybx1	1
BP	GO:0048017	inositol lipid-mediated signaling	1/66	59/18466	0.190699	0.441466	0.427255	tyrobp	1
BP	GO:0051348	negative regulation of transferase activity	1/66	59/18466	0.190699	0.441466	0.427255	cblc	1
BP	GO:0022037	metencephalon development	1/66	60/18466	0.193601	0.442408	0.428166	ptpro	1
BP	GO:0051017	actin filament bundle assembly	1/66	60/18466	0.193601	0.442408	0.428166	pfn1	1
BP	GO:0050673	epithelial cell proliferation	1/66	61/18466	0.196493	0.442408	0.428166	vegfab	1
BP	GO:0051225	spindle assembly	1/66	61/18466	0.196493	0.442408	0.428166	kifc1	1
BP	GO:0060216	definitive hemopoiesis	1/66	61/18466	0.196493	0.442408	0.428166	sumo2b	1
BP	GO:0040007	growth	3/66	430/18466	0.198834	0.442408	0.428166	col10a1a/krt5/chrna1	3
BP	GO:0001702	gastrulation with mouth forming second	1/66	62/18466	0.199374	0.442408	0.428166	pfn1	1
BP	GO:0007052	mitotic spindle organization	1/66	62/18466	0.199374	0.442408	0.428166	kifc1	1
BP	GO:0021515	cell differentiation in spinal cord	1/66	62/18466	0.199374	0.442408	0.428166	ved	1
BP	GO:0044264	cellular polysaccharide metabolic process	1/66	62/18466	0.199374	0.442408	0.428166	has3	1
BP	GO:0051302	regulation of cell division	1/66	62/18466	0.199374	0.442408	0.428166	klhl21	1
BP	GO:0051651	maintenance of location in cell	1/66	62/18466	0.199374	0.442408	0.428166	insig1	1
BP	GO:0072329	monocarboxylic acid catabolic process	1/66	62/18466	0.199374	0.442408	0.428166	cpt1b	1
BP	GO:0051130	positive regulation of cellular component organization	2/66	232/18466	0.201222	0.442408	0.428166	pfn1/tyrobp	2
BP	GO:0005976	polysaccharide metabolic process	1/66	63/18466	0.202245	0.442408	0.428166	has3	1
BP	GO:0048514	blood vessel morphogenesis	3/66	434/18466	0.202502	0.442408	0.428166	trpc1/vegfab/perp	3
BP	GO:0009617	response to bacterium	2/66	233/18466	0.202525	0.442408	0.428166	cpt1b/dram1	2
BP	GO:0002684	positive regulation of immune system process	2/66	234/18466	0.203828	0.442408	0.428166	vegfab/tyrobp	2
BP	GO:1901615	organic hydroxy compound metabolic process	2/66	234/18466	0.203828	0.442408	0.428166	cyp1b1/insig1	2
BP	GO:0002683	negative regulation of immune system process	1/66	64/18466	0.205106	0.442408	0.428166	tyrobp	1
BP	GO:0006720	isoprenoid metabolic process	1/66	64/18466	0.205106	0.442408	0.428166	cyp1b1	1
BP	GO:0042113	B cell activation	1/66	64/18466	0.205106	0.442408	0.428166	tyrobp	1
BP	GO:0060348	bone development	1/66	64/18466	0.205106	0.442408	0.428166	chrna1	1
BP	GO:0044092	negative regulation of molecular function	2/66	235/18466	0.205132	0.442408	0.428166	cblc/itih2	2
BP	GO:0042886	amide transport	1/66	65/18466	0.207957	0.443061	0.428798	rhag	1
BP	GO:0048477	oogenesis	1/66	65/18466	0.207957	0.443061	0.428798	ybx1	1
BP	GO:0009725	response to hormone	2/66	239/18466	0.210359	0.443061	0.428798	paqr8/insig1	2
BP	GO:0042445	hormone metabolic process	1/66	66/18466	0.210798	0.443061	0.428798	cyp1b1	1
BP	GO:0061572	actin filament bundle organization	1/66	66/18466	0.210798	0.443061	0.428798	pfn1	1
BP	GO:1902905	positive regulation of supramolecular fiber organization	1/66	66/18466	0.210798	0.443061	0.428798	pfn1	1
BP	GO:0045595	regulation of cell differentiation	3/66	444/18466	0.211744	0.443061	0.428798	ved/pthlha/pomca	3
BP	GO:0098609	cell-cell adhesion	3/66	446/18466	0.213604	0.443061	0.428798	itga6b/pkp2/perp	3
BP	GO:0006941	striated muscle contraction	1/66	67/18466	0.213629	0.443061	0.428798	tnni1d	1
BP	GO:0009895	negative regulation of catabolic process	1/66	67/18466	0.213629	0.443061	0.428798	ybx1	1
BP	GO:0035023	regulation of Rho protein signal transduction	1/66	67/18466	0.213629	0.443061	0.428798	net1	1
BP	GO:0050920	regulation of chemotaxis	1/66	67/18466	0.213629	0.443061	0.428798	vegfab	1
BP	GO:0051495	positive regulation of cytoskeleton organization	1/66	67/18466	0.213629	0.443061	0.428798	pfn1	1
BP	GO:0072175	epithelial tube formation	1/66	67/18466	0.213629	0.443061	0.428798	sparc	1
BP	GO:0008203	cholesterol metabolic process	1/66	68/18466	0.21645	0.445251	0.430918	insig1	1
BP	GO:0030516	regulation of axon extension	1/66	68/18466	0.21645	0.445251	0.430918	chrna1	1
BP	GO:0072073	kidney epithelium development	1/66	68/18466	0.21645	0.445251	0.430918	sim1a	1
BP	GO:0031123	RNA 3'-end processing	1/66	69/18466	0.219261	0.449811	0.435332	ybx1	1
BP	GO:0006694	steroid biosynthetic process	1/66	70/18466	0.222062	0.453319	0.438726	insig1	1
BP	GO:0051094	positive regulation of developmental process	2/66	248/18466	0.222168	0.453319	0.438726	vegfab/tyrobp	2
BP	GO:0001933	negative regulation of protein phosphorylation	1/66	71/18466	0.224853	0.455162	0.44051	cblc	1
BP	GO:0008543	fibroblast growth factor receptor signaling pathway	1/66	72/18466	0.227634	0.455162	0.44051	ptpro	1
BP	GO:0030148	sphingolipid biosynthetic process	1/66	72/18466	0.227634	0.455162	0.44051	st3gal8	1
BP	GO:0140694	non-membrane-bounded organelle assembly	2/66	253/18466	0.228754	0.455162	0.44051	kifc1/rpsa	2
BP	GO:0031329	regulation of cellular catabolic process	2/66	254/18466	0.230073	0.455162	0.44051	ybx1/dram1	2
BP	GO:0014904	myotube cell development	1/66	73/18466	0.230405	0.455162	0.44051	chrna1	1
BP	GO:0035148	tube formation	1/66	73/18466	0.230405	0.455162	0.44051	sparc	1
BP	GO:0044344	cellular response to fibroblast growth factor stimulus	1/66	73/18466	0.230405	0.455162	0.44051	ptpro	1
BP	GO:0048741	skeletal muscle fiber development	1/66	73/18466	0.230405	0.455162	0.44051	chrna1	1
BP	GO:0071774	response to fibroblast growth factor	1/66	73/18466	0.230405	0.455162	0.44051	ptpro	1
BP	GO:0048863	stem cell differentiation	2/66	256/18466	0.232712	0.455162	0.44051	olfm2a/pomca	2
BP	GO:0031018	endocrine pancreas development	1/66	74/18466	0.233167	0.455162	0.44051	ved	1
BP	GO:0046165	alcohol biosynthetic process	1/66	74/18466	0.233167	0.455162	0.44051	insig1	1
BP	GO:0061515	myeloid cell development	1/66	74/18466	0.233167	0.455162	0.44051	fech	1
BP	GO:1902652	secondary alcohol metabolic process	1/66	74/18466	0.233167	0.455162	0.44051	insig1	1
BP	GO:0007292	female gamete generation	1/66	75/18466	0.235919	0.455162	0.44051	ybx1	1
BP	GO:0071375	cellular response to peptide hormone stimulus	1/66	75/18466	0.235919	0.455162	0.44051	insig1	1
BP	GO:1901653	cellular response to peptide	1/66	75/18466	0.235919	0.455162	0.44051	insig1	1
BP	GO:0001775	cell activation	2/66	259/18466	0.236676	0.455162	0.44051	ybx1/tyrobp	2
BP	GO:0006672	ceramide metabolic process	1/66	76/18466	0.238661	0.455162	0.44051	st3gal8	1
BP	GO:0090504	epiboly	1/66	76/18466	0.238661	0.455162	0.44051	pfn1	1
BP	GO:0060562	epithelial tube morphogenesis	2/66	261/18466	0.23932	0.455162	0.44051	pkp2/sparc	2
BP	GO:0010243	response to organonitrogen compound	2/66	262/18466	0.240643	0.455162	0.44051	insig1/cpt1b	2
BP	GO:0001666	response to hypoxia	1/66	77/18466	0.241393	0.455162	0.44051	vegfab	1
BP	GO:0016125	sterol metabolic process	1/66	77/18466	0.241393	0.455162	0.44051	insig1	1
BP	GO:0000041	transition metal ion transport	1/66	78/18466	0.244116	0.455162	0.44051	trpc1	1
BP	GO:0001704	formation of primary germ layer	1/66	78/18466	0.244116	0.455162	0.44051	ved	1
BP	GO:0009798	axis specification	1/66	78/18466	0.244116	0.455162	0.44051	net1	1
BP	GO:0030903	notochord development	1/66	78/18466	0.244116	0.455162	0.44051	col8a1a	1
BP	GO:0036293	response to decreased oxygen levels	1/66	78/18466	0.244116	0.455162	0.44051	vegfab	1
BP	GO:0042326	negative regulation of phosphorylation	1/66	78/18466	0.244116	0.455162	0.44051	cblc	1
BP	GO:0048024	regulation of mRNA splicing, via spliceosome	1/66	78/18466	0.244116	0.455162	0.44051	ybx1	1
BP	GO:0050657	nucleic acid transport	1/66	78/18466	0.244116	0.455162	0.44051	ybx1	1
BP	GO:0050658	RNA transport	1/66	78/18466	0.244116	0.455162	0.44051	ybx1	1
BP	GO:0051236	establishment of RNA localization	1/66	78/18466	0.244116	0.455162	0.44051	ybx1	1
BP	GO:0007218	neuropeptide signaling pathway	1/66	79/18466	0.246829	0.457964	0.443222	pomca	1
BP	GO:0010506	regulation of autophagy	1/66	79/18466	0.246829	0.457964	0.443222	dram1	1
BP	GO:1901137	carbohydrate derivative biosynthetic process	3/66	483/18466	0.248607	0.460135	0.445323	st3gal8/has3/pigw	3
BP	GO:0006497	protein lipidation	1/66	80/18466	0.249532	0.460303	0.445485	pigw	1
BP	GO:0007369	gastrulation	2/66	269/18466	0.249913	0.460303	0.445485	ved/pfn1	2
BP	GO:0070482	response to oxygen levels	1/66	81/18466	0.252226	0.463435	0.448517	vegfab	1
BP	GO:0042158	lipoprotein biosynthetic process	1/66	82/18466	0.254911	0.464982	0.450014	pigw	1
BP	GO:0051251	positive regulation of lymphocyte activation	1/66	82/18466	0.254911	0.464982	0.450014	tyrobp	1
BP	GO:0061387	regulation of extent of cell growth	1/66	82/18466	0.254911	0.464982	0.450014	chrna1	1
BP	GO:0048812	neuron projection morphogenesis	3/66	494/18466	0.259194	0.470498	0.455352	sim1a/ved/chrna1	3
BP	GO:0060218	hematopoietic stem cell differentiation	1/66	84/18466	0.260251	0.470498	0.455352	pomca	1
BP	GO:0007411	axon guidance	2/66	277/18466	0.260524	0.470498	0.455352	sim1a/chrna1	2
BP	GO:0120039	plasma membrane bounded cell projection morphogenesis	3/66	496/18466	0.261126	0.470498	0.455352	sim1a/ved/chrna1	3
BP	GO:0097485	neuron projection guidance	2/66	278/18466	0.261851	0.470498	0.455352	sim1a/chrna1	2
BP	GO:0002696	positive regulation of leukocyte activation	1/66	85/18466	0.262907	0.470498	0.455352	tyrobp	1
BP	GO:0050867	positive regulation of cell activation	1/66	85/18466	0.262907	0.470498	0.455352	tyrobp	1
BP	GO:0071396	cellular response to lipid	1/66	85/18466	0.262907	0.470498	0.455352	insig1	1
BP	GO:0048858	cell projection morphogenesis	3/66	500/18466	0.264996	0.471337	0.456164	sim1a/ved/chrna1	3
BP	GO:0006403	RNA localization	1/66	86/18466	0.265554	0.471337	0.456164	ybx1	1
BP	GO:0007043	cell-cell junction assembly	1/66	86/18466	0.265554	0.471337	0.456164	pkp2	1
BP	GO:0021536	diencephalon development	1/66	87/18466	0.268191	0.471337	0.456164	sim1a	1
BP	GO:0051235	maintenance of location	1/66	87/18466	0.268191	0.471337	0.456164	insig1	1
BP	GO:0009894	regulation of catabolic process	2/66	284/18466	0.269814	0.471337	0.456164	ybx1/dram1	2
BP	GO:0001817	regulation of cytokine production	1/66	88/18466	0.270819	0.471337	0.456164	tyrobp	1
BP	GO:0006413	translational initiation	1/66	88/18466	0.270819	0.471337	0.456164	ybx1	1
BP	GO:0055080	cation homeostasis	2/66	285/18466	0.271142	0.471337	0.456164	trpc1/rhag	2
BP	GO:1901698	response to nitrogen compound	2/66	286/18466	0.272469	0.471337	0.456164	insig1/cpt1b	2
BP	GO:0007160	cell-matrix adhesion	1/66	89/18466	0.273438	0.471337	0.456164	itga6b	1
BP	GO:0072006	nephron development	1/66	89/18466	0.273438	0.471337	0.456164	sim1a	1
BP	GO:0001932	regulation of protein phosphorylation	2/66	288/18466	0.275124	0.471337	0.456164	vegfab/cblc	2
BP	GO:0009913	epidermal cell differentiation	1/66	90/18466	0.276047	0.471337	0.456164	krt5	1
BP	GO:0021510	spinal cord development	1/66	90/18466	0.276047	0.471337	0.456164	ved	1
BP	GO:0045930	negative regulation of mitotic cell cycle	1/66	90/18466	0.276047	0.471337	0.456164	btg2	1
BP	GO:0050684	regulation of mRNA processing	1/66	90/18466	0.276047	0.471337	0.456164	ybx1	1
BP	GO:0055067	monovalent inorganic cation homeostasis	1/66	90/18466	0.276047	0.471337	0.456164	rhag	1
BP	GO:0060027	convergent extension involved in gastrulation	1/66	90/18466	0.276047	0.471337	0.456164	pfn1	1
BP	GO:1902850	microtubule cytoskeleton organization involved in mitosis	1/66	90/18466	0.276047	0.471337	0.456164	kifc1	1
BP	GO:0090066	regulation of anatomical structure size	2/66	289/18466	0.276451	0.471337	0.456164	pfn1/chrna1	2
BP	GO:0043434	response to peptide hormone	1/66	91/18466	0.278647	0.474013	0.458755	insig1	1
BP	GO:0014902	myotube differentiation	1/66	92/18466	0.281238	0.475217	0.45992	chrna1	1
BP	GO:0045765	regulation of angiogenesis	1/66	92/18466	0.281238	0.475217	0.45992	vegfab	1
BP	GO:1901652	response to peptide	1/66	92/18466	0.281238	0.475217	0.45992	insig1	1
BP	GO:0006661	phosphatidylinositol biosynthetic process	1/66	93/18466	0.28382	0.478445	0.463043	pigw	1
BP	GO:0098771	inorganic ion homeostasis	2/66	295/18466	0.284412	0.478445	0.463043	trpc1/rhag	2
BP	GO:0010466	negative regulation of peptidase activity	1/66	94/18466	0.286393	0.478586	0.46318	itih2	1
BP	GO:0043488	regulation of mRNA stability	1/66	94/18466	0.286393	0.478586	0.46318	ybx1	1
BP	GO:0071407	cellular response to organic cyclic compound	1/66	94/18466	0.286393	0.478586	0.46318	insig1	1
BP	GO:0000910	cytokinesis	1/66	97/18466	0.294056	0.48275	0.46721	klhl21	1
BP	GO:0001816	cytokine production	1/66	97/18466	0.294056	0.48275	0.46721	tyrobp	1
BP	GO:0042472	inner ear morphogenesis	1/66	97/18466	0.294056	0.48275	0.46721	sparc	1
BP	GO:0071363	cellular response to growth factor stimulus	2/66	303/18466	0.295017	0.48275	0.46721	vegfab/ptpro	2
BP	GO:0070848	response to growth factor	2/66	304/18466	0.296341	0.48275	0.46721	vegfab/ptpro	2
BP	GO:0010563	negative regulation of phosphorus metabolic process	1/66	98/18466	0.296593	0.48275	0.46721	cblc	1
BP	GO:0042471	ear morphogenesis	1/66	98/18466	0.296593	0.48275	0.46721	sparc	1
BP	GO:0045936	negative regulation of phosphate metabolic process	1/66	98/18466	0.296593	0.48275	0.46721	cblc	1
BP	GO:0048871	multicellular organismal homeostasis	1/66	98/18466	0.296593	0.48275	0.46721	cpt1b	1
BP	GO:0032787	monocarboxylic acid metabolic process	2/66	306/18466	0.298989	0.48275	0.46721	me1/cpt1b	2
BP	GO:0007051	spindle organization	1/66	99/18466	0.29912	0.48275	0.46721	kifc1	1
BP	GO:0016051	carbohydrate biosynthetic process	1/66	99/18466	0.29912	0.48275	0.46721	has3	1
BP	GO:0017148	negative regulation of translation	1/66	99/18466	0.29912	0.48275	0.46721	ybx1	1
BP	GO:0030595	leukocyte chemotaxis	1/66	99/18466	0.29912	0.48275	0.46721	vegfab	1
BP	GO:0043487	regulation of RNA stability	1/66	99/18466	0.29912	0.48275	0.46721	ybx1	1
BP	GO:0010608	post-transcriptional regulation of gene expression	2/66	308/18466	0.301635	0.48275	0.46721	ybx1/mir133b	2
BP	GO:0050801	ion homeostasis	2/66	308/18466	0.301635	0.48275	0.46721	trpc1/rhag	2
BP	GO:0001503	ossification	1/66	100/18466	0.301639	0.48275	0.46721	pthlha	1
BP	GO:0021782	glial cell development	1/66	100/18466	0.301639	0.48275	0.46721	itga6b	1
BP	GO:1901342	regulation of vasculature development	1/66	100/18466	0.301639	0.48275	0.46721	vegfab	1
BP	GO:0008380	RNA splicing	2/66	309/18466	0.302958	0.483698	0.468128	hmga1a/ybx1	2
BP	GO:0007281	germ cell development	1/66	101/18466	0.304148	0.483698	0.468128	ybx1	1
BP	GO:0061013	regulation of mRNA catabolic process	1/66	101/18466	0.304148	0.483698	0.468128	ybx1	1
BP	GO:0002011	morphogenesis of an epithelial sheet	1/66	102/18466	0.306649	0.484621	0.469021	pfn1	1
BP	GO:0034249	negative regulation of cellular amide metabolic process	1/66	102/18466	0.306649	0.484621	0.469021	ybx1	1
BP	GO:0045861	negative regulation of proteolysis	1/66	102/18466	0.306649	0.484621	0.469021	itih2	1
BP	GO:0015931	nucleobase-containing compound transport	1/66	104/18466	0.311624	0.490436	0.474648	ybx1	1
BP	GO:0031503	protein-containing complex localization	1/66	104/18466	0.311624	0.490436	0.474648	klhl21	1
BP	GO:0001558	regulation of cell growth	1/66	106/18466	0.316564	0.492615	0.476758	chrna1	1
BP	GO:0035195	miRNA-mediated gene silencing	1/66	106/18466	0.316564	0.492615	0.476758	mir133b	1
BP	GO:0045216	cell-cell junction organization	1/66	106/18466	0.316564	0.492615	0.476758	pkp2	1
BP	GO:1901136	carbohydrate derivative catabolic process	1/66	106/18466	0.316564	0.492615	0.476758	hyal6	1
BP	GO:0007264	small GTPase mediated signal transduction	2/66	320/18466	0.317479	0.492615	0.476758	net1/dock4b	2
BP	GO:0008361	regulation of cell size	1/66	107/18466	0.319021	0.492615	0.476758	chrna1	1
BP	GO:0044089	positive regulation of cellular component biogenesis	1/66	107/18466	0.319021	0.492615	0.476758	pfn1	1
BP	GO:1901617	organic hydroxy compound biosynthetic process	1/66	107/18466	0.319021	0.492615	0.476758	insig1	1
BP	GO:0002443	leukocyte mediated immunity	1/66	108/18466	0.321469	0.492615	0.476758	tyrobp	1
BP	GO:0030335	positive regulation of cell migration	1/66	108/18466	0.321469	0.492615	0.476758	vegfab	1
BP	GO:0030833	regulation of actin filament polymerization	1/66	108/18466	0.321469	0.492615	0.476758	pfn1	1
BP	GO:0031400	negative regulation of protein modification process	1/66	108/18466	0.321469	0.492615	0.476758	cblc	1
BP	GO:2000113	negative regulation of cellular macromolecule biosynthetic process	1/66	108/18466	0.321469	0.492615	0.476758	ybx1	1
BP	GO:0033333	fin development	1/66	109/18466	0.323908	0.494352	0.478438	and1	1
BP	GO:0035194	post-transcriptional gene silencing by RNA	1/66	109/18466	0.323908	0.494352	0.478438	mir133b	1
BP	GO:0016441	post-transcriptional gene silencing	1/66	110/18466	0.326339	0.496062	0.480093	mir133b	1
BP	GO:0048638	regulation of developmental growth	1/66	110/18466	0.326339	0.496062	0.480093	chrna1	1
BP	GO:0006874	cellular calcium ion homeostasis	1/66	111/18466	0.328761	0.496434	0.480454	trpc1	1
BP	GO:0010817	regulation of hormone levels	1/66	111/18466	0.328761	0.496434	0.480454	cyp1b1	1
BP	GO:0048675	axon extension	1/66	111/18466	0.328761	0.496434	0.480454	chrna1	1
BP	GO:0033365	protein localization to organelle	2/66	330/18466	0.330625	0.496434	0.480454	insig1/klhl21	2
BP	GO:0007266	Rho protein signal transduction	1/66	112/18466	0.331175	0.496434	0.480454	net1	1
BP	GO:0008064	regulation of actin polymerization or depolymerization	1/66	112/18466	0.331175	0.496434	0.480454	pfn1	1
BP	GO:0051648	vesicle localization	1/66	112/18466	0.331175	0.496434	0.480454	pomca	1
BP	GO:0042157	lipoprotein metabolic process	1/66	113/18466	0.33358	0.499051	0.482987	pigw	1
BP	GO:0006665	sphingolipid metabolic process	1/66	114/18466	0.335976	0.500658	0.484541	st3gal8	1
BP	GO:0030832	regulation of actin filament length	1/66	114/18466	0.335976	0.500658	0.484541	pfn1	1
BP	GO:0097529	myeloid leukocyte migration	1/66	115/18466	0.338365	0.502239	0.486072	vegfab	1
BP	GO:2000147	positive regulation of cell motility	1/66	115/18466	0.338365	0.502239	0.486072	vegfab	1
BP	GO:1903047	mitotic cell cycle process	2/66	339/18466	0.3424	0.506312	0.490014	kifc1/foxm1	2
BP	GO:0048736	appendage development	1/66	117/18466	0.343115	0.506312	0.490014	and1	1
BP	GO:0051249	regulation of lymphocyte activation	1/66	117/18466	0.343115	0.506312	0.490014	tyrobp	1
BP	GO:0006575	cellular modified amino acid metabolic process	1/66	118/18466	0.345478	0.507819	0.491472	cpt1b	1
BP	GO:0046578	regulation of Ras protein signal transduction	1/66	118/18466	0.345478	0.507819	0.491472	net1	1
BP	GO:0040017	positive regulation of locomotion	1/66	119/18466	0.347832	0.510289	0.493862	vegfab	1
BP	GO:1990138	neuron projection extension	1/66	120/18466	0.350179	0.51263	0.496128	chrna1	1
BP	GO:0010638	positive regulation of organelle organization	1/66	121/18466	0.352516	0.51263	0.496128	pfn1	1
BP	GO:0007015	actin filament organization	2/66	347/18466	0.352816	0.51263	0.496128	tpm2/pfn1	2
BP	GO:0001708	cell fate specification	1/66	122/18466	0.354846	0.51263	0.496128	ved	1
BP	GO:0032271	regulation of protein polymerization	1/66	122/18466	0.354846	0.51263	0.496128	pfn1	1
BP	GO:0035270	endocrine system development	1/66	122/18466	0.354846	0.51263	0.496128	ved	1
BP	GO:0051346	negative regulation of hydrolase activity	1/66	122/18466	0.354846	0.51263	0.496128	itih2	1
BP	GO:0055074	calcium ion homeostasis	1/66	122/18466	0.354846	0.51263	0.496128	trpc1	1
BP	GO:0021953	central nervous system neuron differentiation	1/66	123/18466	0.357167	0.514022	0.497475	ved	1
BP	GO:0046474	glycerophospholipid biosynthetic process	1/66	123/18466	0.357167	0.514022	0.497475	pigw	1
BP	GO:0001525	angiogenesis	2/66	353/18466	0.360593	0.517967	0.501293	trpc1/vegfab	2
BP	GO:0002694	regulation of leukocyte activation	1/66	126/18466	0.364081	0.521001	0.50423	tyrobp	1
BP	GO:0022412	cellular process involved in reproduction in multicellular organism	1/66	126/18466	0.364081	0.521001	0.50423	ybx1	1
BP	GO:0050865	regulation of cell activation	1/66	128/18466	0.36865	0.525552	0.508634	tyrobp	1
BP	GO:0072503	cellular divalent inorganic cation homeostasis	1/66	128/18466	0.36865	0.525552	0.508634	trpc1	1
BP	GO:0030041	actin filament polymerization	1/66	129/18466	0.370922	0.526807	0.509849	pfn1	1
BP	GO:0045786	negative regulation of cell cycle	1/66	129/18466	0.370922	0.526807	0.509849	btg2	1
BP	GO:0022603	regulation of anatomical structure morphogenesis	2/66	362/18466	0.372195	0.527625	0.510641	vegfab/ved	2
BP	GO:0044242	cellular lipid catabolic process	1/66	131/18466	0.375443	0.531234	0.514133	cpt1b	1
BP	GO:0030258	lipid modification	1/66	133/18466	0.379931	0.533209	0.516045	cpt1b	1
BP	GO:0046488	phosphatidylinositol metabolic process	1/66	133/18466	0.379931	0.533209	0.516045	pigw	1
BP	GO:0022618	ribonucleoprotein complex assembly	1/66	134/18466	0.382164	0.533209	0.516045	rpsa	1
BP	GO:0030902	hindbrain development	1/66	134/18466	0.382164	0.533209	0.516045	ptpro	1
BP	GO:0042742	defense response to bacterium	1/66	134/18466	0.382164	0.533209	0.516045	dram1	1
BP	GO:0044262	cellular carbohydrate metabolic process	1/66	134/18466	0.382164	0.533209	0.516045	has3	1
BP	GO:0048793	pronephros development	1/66	135/18466	0.384388	0.533209	0.516045	sim1a	1
BP	GO:0001947	heart looping	1/66	136/18466	0.386604	0.533209	0.516045	pkp2	1
BP	GO:0008284	positive regulation of cell population proliferation	1/66	136/18466	0.386604	0.533209	0.516045	vegfab	1
BP	GO:0044772	mitotic cell cycle phase transition	1/66	136/18466	0.386604	0.533209	0.516045	foxm1	1
BP	GO:0048588	developmental cell growth	1/66	136/18466	0.386604	0.533209	0.516045	chrna1	1
BP	GO:0042325	regulation of phosphorylation	2/66	374/18466	0.387539	0.533209	0.516045	vegfab/cblc	2
BP	GO:0005975	carbohydrate metabolic process	2/66	375/18466	0.388811	0.533209	0.516045	has3/hyal6	2
BP	GO:0002040	sprouting angiogenesis	1/66	137/18466	0.388813	0.533209	0.516045	vegfab	1
BP	GO:0002244	hematopoietic progenitor cell differentiation	1/66	137/18466	0.388813	0.533209	0.516045	pomca	1
BP	GO:0051056	regulation of small GTPase mediated signal transduction	1/66	137/18466	0.388813	0.533209	0.516045	net1	1
BP	GO:0052547	regulation of peptidase activity	1/66	137/18466	0.388813	0.533209	0.516045	itih2	1
BP	GO:0009416	response to light stimulus	1/66	138/18466	0.391014	0.534394	0.517192	perp	1
BP	GO:0010001	glial cell differentiation	1/66	139/18466	0.393207	0.534394	0.517192	itga6b	1
BP	GO:0031589	cell-substrate adhesion	1/66	139/18466	0.393207	0.534394	0.517192	itga6b	1
BP	GO:0045017	glycerolipid biosynthetic process	1/66	139/18466	0.393207	0.534394	0.517192	pigw	1
BP	GO:0071826	ribonucleoprotein complex subunit organization	1/66	139/18466	0.393207	0.534394	0.517192	rpsa	1
BP	GO:0007519	skeletal muscle tissue development	1/66	140/18466	0.395392	0.536401	0.519134	chrna1	1
BP	GO:0014032	neural crest cell development	1/66	141/18466	0.39757	0.537429	0.520129	olfm2a	1
BP	GO:0048864	stem cell development	1/66	141/18466	0.39757	0.537429	0.520129	olfm2a	1
BP	GO:0002682	regulation of immune system process	2/66	383/18466	0.398944	0.538325	0.520996	vegfab/tyrobp	2
BP	GO:0006402	mRNA catabolic process	1/66	142/18466	0.399739	0.538439	0.521106	ybx1	1
BP	GO:0043254	regulation of protein-containing complex assembly	1/66	143/18466	0.401901	0.538477	0.521143	pfn1	1
BP	GO:0072507	divalent inorganic cation homeostasis	1/66	143/18466	0.401901	0.538477	0.521143	trpc1	1
BP	GO:0140014	mitotic nuclear division	1/66	143/18466	0.401901	0.538477	0.521143	kifc1	1
BP	GO:0030900	forebrain development	1/66	144/18466	0.404056	0.540407	0.52301	sim1a	1
BP	GO:0043473	pigmentation	1/66	146/18466	0.408341	0.544216	0.526697	pomca	1
BP	GO:0045859	regulation of protein kinase activity	1/66	146/18466	0.408341	0.544216	0.526697	cblc	1
BP	GO:0008154	actin polymerization or depolymerization	1/66	147/18466	0.410473	0.545137	0.527589	pfn1	1
BP	GO:0071417	cellular response to organonitrogen compound	1/66	147/18466	0.410473	0.545137	0.527589	insig1	1
BP	GO:0007189	adenylate cyclase-activating G protein-coupled receptor signaling pathway	1/66	149/18466	0.414713	0.54955	0.531859	pthlha	1
BP	GO:0061061	muscle structure development	2/66	396/18466	0.415248	0.54955	0.531859	postnb/chrna1	2
BP	GO:0003143	embryonic heart tube morphogenesis	1/66	151/18466	0.418924	0.552483	0.534698	pkp2	1
BP	GO:0080135	regulation of cellular response to stress	1/66	151/18466	0.418924	0.552483	0.534698	insig1	1
BP	GO:0008654	phospholipid biosynthetic process	1/66	152/18466	0.421018	0.554279	0.536436	pigw	1
BP	GO:0110053	regulation of actin filament organization	1/66	153/18466	0.423104	0.556059	0.538159	pfn1	1
BP	GO:0031399	regulation of protein modification process	2/66	403/18466	0.423939	0.55619	0.538286	vegfab/cblc	2
BP	GO:0031047	gene silencing by RNA	1/66	154/18466	0.425183	0.556858	0.538932	mir133b	1
BP	GO:0042063	gliogenesis	1/66	155/18466	0.427255	0.558605	0.540623	itga6b	1
BP	GO:0014033	neural crest cell differentiation	1/66	157/18466	0.431377	0.562052	0.543959	olfm2a	1
BP	GO:0046395	carboxylic acid catabolic process	1/66	157/18466	0.431377	0.562052	0.543959	cpt1b	1
BP	GO:0048878	chemical homeostasis	2/66	410/18466	0.432565	0.562632	0.54452	trpc1/rhag	2
BP	GO:0016054	organic acid catabolic process	1/66	159/18466	0.435469	0.564469	0.546298	cpt1b	1
BP	GO:1901699	cellular response to nitrogen compound	1/66	159/18466	0.435469	0.564469	0.546298	insig1	1
BP	GO:0040008	regulation of growth	1/66	160/18466	0.437504	0.565172	0.546978	chrna1	1
BP	GO:0090092	regulation of transmembrane receptor protein serine/threonine kinase signaling pathway	1/66	160/18466	0.437504	0.565172	0.546978	net1	1
BP	GO:0006401	RNA catabolic process	1/66	162/18466	0.441553	0.567497	0.549228	ybx1	1
BP	GO:0015849	organic acid transport	1/66	162/18466	0.441553	0.567497	0.549228	cpt1b	1
BP	GO:0070588	calcium ion transmembrane transport	1/66	162/18466	0.441553	0.567497	0.549228	trpc1	1
BP	GO:0051258	protein polymerization	1/66	163/18466	0.443567	0.569118	0.550798	pfn1	1
BP	GO:0016049	cell growth	1/66	165/18466	0.447572	0.571455	0.553059	chrna1	1
BP	GO:0031016	pancreas development	1/66	165/18466	0.447572	0.571455	0.553059	ved	1
BP	GO:0019220	regulation of phosphate metabolic process	2/66	423/18466	0.448407	0.571455	0.553059	vegfab/cblc	2
BP	GO:0051174	regulation of phosphorus metabolic process	2/66	423/18466	0.448407	0.571455	0.553059	vegfab/cblc	2
BP	GO:0003002	regionalization	2/66	424/18466	0.449616	0.572032	0.553618	net1/ved	2
BP	GO:2000026	regulation of multicellular organismal development	2/66	425/18466	0.450823	0.572606	0.554174	vegfab/pthlha	2
BP	GO:0042391	regulation of membrane potential	1/66	168/18466	0.453528	0.574115	0.555634	chrna1	1
BP	GO:0090287	regulation of cellular response to growth factor stimulus	1/66	168/18466	0.453528	0.574115	0.555634	ptpro	1
BP	GO:0001934	positive regulation of protein phosphorylation	1/66	170/18466	0.457463	0.575797	0.557261	vegfab	1
BP	GO:0007276	gamete generation	1/66	170/18466	0.457463	0.575797	0.557261	ybx1	1
BP	GO:0048701	embryonic cranial skeleton morphogenesis	1/66	170/18466	0.457463	0.575797	0.557261	pthlha	1
BP	GO:0007409	axonogenesis	2/66	432/18466	0.459234	0.575797	0.557261	sim1a/chrna1	2
BP	GO:0009314	response to radiation	1/66	171/18466	0.45942	0.575797	0.557261	perp	1
BP	GO:0034329	cell junction assembly	1/66	171/18466	0.45942	0.575797	0.557261	pkp2	1
BP	GO:0003006	developmental process involved in reproduction	1/66	173/18466	0.463314	0.57876	0.560129	ybx1	1
BP	GO:0048609	multicellular organismal reproductive process	1/66	173/18466	0.463314	0.57876	0.560129	ybx1	1
BP	GO:0002252	immune effector process	1/66	175/18466	0.467179	0.580714	0.56202	tyrobp	1
BP	GO:0006875	cellular metal ion homeostasis	1/66	175/18466	0.467179	0.580714	0.56202	trpc1	1
BP	GO:0060047	heart contraction	1/66	175/18466	0.467179	0.580714	0.56202	tnni1d	1
BP	GO:0032504	multicellular organism reproduction	1/66	176/18466	0.469102	0.581195	0.562486	ybx1	1
BP	GO:0044770	cell cycle phase transition	1/66	176/18466	0.469102	0.581195	0.562486	foxm1	1
BP	GO:1903311	regulation of mRNA metabolic process	1/66	178/18466	0.472927	0.584976	0.566145	ybx1	1
BP	GO:0003015	heart process	1/66	179/18466	0.474829	0.586371	0.567495	tnni1d	1
BP	GO:0035050	embryonic heart tube development	1/66	180/18466	0.476724	0.586797	0.567908	pkp2	1
BP	GO:0048762	mesenchymal cell differentiation	1/66	180/18466	0.476724	0.586797	0.567908	olfm2a	1
BP	GO:0051241	negative regulation of multicellular organismal process	1/66	182/18466	0.480495	0.590478	0.57147	tyrobp	1
BP	GO:0006470	protein dephosphorylation	1/66	183/18466	0.48237	0.590864	0.571844	ptpro	1
BP	GO:1902903	regulation of supramolecular fiber organization	1/66	183/18466	0.48237	0.590864	0.571844	pfn1	1
BP	GO:0048839	inner ear development	1/66	185/18466	0.486101	0.593252	0.574154	sparc	1
BP	GO:0048704	embryonic skeletal system morphogenesis	1/66	186/18466	0.487956	0.593252	0.574154	pthlha	1
BP	GO:0009968	negative regulation of signal transduction	2/66	457/18466	0.488668	0.593252	0.574154	insig1/cblc	2
BP	GO:0006417	regulation of translation	1/66	187/18466	0.489805	0.593252	0.574154	ybx1	1
BP	GO:0006816	calcium ion transport	1/66	187/18466	0.489805	0.593252	0.574154	trpc1	1
BP	GO:0018205	peptidyl-lysine modification	1/66	187/18466	0.489805	0.593252	0.574154	sumo2b	1
BP	GO:0043583	ear development	1/66	187/18466	0.489805	0.593252	0.574154	sparc	1
BP	GO:0016042	lipid catabolic process	1/66	189/18466	0.493483	0.5958	0.57662	cpt1b	1
BP	GO:0060070	canonical Wnt signaling pathway	1/66	189/18466	0.493483	0.5958	0.57662	net1	1
BP	GO:0045165	cell fate commitment	1/66	190/18466	0.495312	0.596106	0.576917	ved	1
BP	GO:0060560	developmental growth involved in morphogenesis	1/66	190/18466	0.495312	0.596106	0.576917	chrna1	1
BP	GO:0061564	axon development	2/66	464/18466	0.496734	0.596403	0.577205	sim1a/chrna1	2
BP	GO:0032870	cellular response to hormone stimulus	1/66	191/18466	0.497134	0.596403	0.577205	insig1	1
BP	GO:0006631	fatty acid metabolic process	1/66	192/18466	0.49895	0.597635	0.578397	cpt1b	1
BP	GO:0034248	regulation of cellular amide metabolic process	1/66	194/18466	0.502563	0.600791	0.581451	ybx1	1
BP	GO:0000280	nuclear division	1/66	195/18466	0.50436	0.600791	0.581451	kifc1	1
BP	GO:0010628	positive regulation of gene expression	1/66	195/18466	0.50436	0.600791	0.581451	ybx1	1
BP	GO:0006650	glycerophospholipid metabolic process	1/66	196/18466	0.50615	0.600791	0.581451	pigw	1
BP	GO:0010648	negative regulation of cell communication	2/66	473/18466	0.506989	0.600791	0.581451	insig1/cblc	2
BP	GO:0023057	negative regulation of signaling	2/66	473/18466	0.506989	0.600791	0.581451	insig1/cblc	2
BP	GO:0001822	kidney development	1/66	197/18466	0.507934	0.600791	0.581451	sim1a	1
BP	GO:0046649	lymphocyte activation	1/66	197/18466	0.507934	0.600791	0.581451	tyrobp	1
BP	GO:0072001	renal system development	1/66	198/18466	0.509712	0.601801	0.582429	sim1a	1
BP	GO:0048667	cell morphogenesis involved in neuron differentiation	2/66	476/18466	0.510378	0.601801	0.582429	sim1a/chrna1	2
BP	GO:0051726	regulation of cell cycle	2/66	477/18466	0.511505	0.602191	0.582806	btg2/klhl21	2
BP	GO:0006486	protein glycosylation	1/66	201/18466	0.515007	0.604435	0.584978	st3gal8	1
BP	GO:0043413	macromolecule glycosylation	1/66	201/18466	0.515007	0.604435	0.584978	st3gal8	1
BP	GO:0001655	urogenital system development	1/66	202/18466	0.51676	0.605553	0.58606	sim1a	1
BP	GO:0043207	response to external biotic stimulus	2/66	484/18466	0.519343	0.606702	0.587171	cpt1b/dram1	2
BP	GO:0051707	response to other organism	2/66	484/18466	0.519343	0.606702	0.587171	cpt1b/dram1	2
BP	GO:0032101	regulation of response to external stimulus	1/66	204/18466	0.520246	0.60682	0.587286	vegfab	1
BP	GO:0019953	sexual reproduction	1/66	205/18466	0.52198	0.607783	0.588218	ybx1	1
BP	GO:0009607	response to biotic stimulus	2/66	487/18466	0.522677	0.607783	0.588218	cpt1b/dram1	2
BP	GO:0048706	embryonic skeletal system development	1/66	207/18466	0.525429	0.610046	0.590408	pthlha	1
BP	GO:0006914	autophagy	1/66	208/18466	0.527145	0.610166	0.590524	dram1	1
BP	GO:0061919	process utilizing autophagic mechanism	1/66	208/18466	0.527145	0.610166	0.590524	dram1	1
BP	GO:0061371	determination of heart left/right asymmetry	1/66	210/18466	0.530557	0.613178	0.593439	pkp2	1
BP	GO:0030162	regulation of proteolysis	1/66	211/18466	0.532254	0.614202	0.59443	itih2	1
BP	GO:0070085	glycosylation	1/66	213/18466	0.53563	0.617157	0.59729	st3gal8	1
BP	GO:0006954	inflammatory response	1/66	214/18466	0.537309	0.617213	0.597344	tyrobp	1
BP	GO:0007188	adenylate cyclase-modulating G protein-coupled receptor signaling pathway	1/66	214/18466	0.537309	0.617213	0.597344	pthlha	1
BP	GO:0006790	sulfur compound metabolic process	1/66	215/18466	0.538983	0.617303	0.597431	glrx5	1
BP	GO:0032956	regulation of actin cytoskeleton organization	1/66	216/18466	0.54065	0.617303	0.597431	pfn1	1
BP	GO:0051146	striated muscle cell differentiation	1/66	216/18466	0.54065	0.617303	0.597431	chrna1	1
BP	GO:2000112	regulation of cellular macromolecule biosynthetic process	1/66	216/18466	0.54065	0.617303	0.597431	ybx1	1
BP	GO:0030003	cellular cation homeostasis	1/66	217/18466	0.542311	0.618267	0.598365	trpc1	1
BP	GO:0048285	organelle fission	1/66	218/18466	0.543966	0.61831	0.598406	kifc1	1
BP	GO:0007178	transmembrane receptor protein serine/threonine kinase signaling pathway	1/66	219/18466	0.545616	0.61831	0.598406	net1	1
BP	GO:0032970	regulation of actin filament-based process	1/66	219/18466	0.545616	0.61831	0.598406	pfn1	1
BP	GO:0055001	muscle cell development	1/66	219/18466	0.545616	0.61831	0.598406	chrna1	1
BP	GO:0043549	regulation of kinase activity	1/66	221/18466	0.548897	0.621098	0.601105	cblc	1
BP	GO:0006873	cellular ion homeostasis	1/66	223/18466	0.552155	0.622923	0.60287	trpc1	1
BP	GO:0031401	positive regulation of protein modification process	1/66	223/18466	0.552155	0.622923	0.60287	vegfab	1
BP	GO:0044282	small molecule catabolic process	1/66	224/18466	0.553775	0.623821	0.60374	cpt1b	1
BP	GO:0045321	leukocyte activation	1/66	225/18466	0.555389	0.62471	0.6046	tyrobp	1
BP	GO:0010564	regulation of cell cycle process	1/66	226/18466	0.556998	0.62559	0.605452	klhl21	1
BP	GO:0034655	nucleobase-containing compound catabolic process	1/66	227/18466	0.558601	0.626461	0.606294	ybx1	1
BP	GO:0042254	ribosome biogenesis	1/66	229/18466	0.56179	0.629105	0.608854	rpsa	1
BP	GO:0000375	RNA splicing, via transesterification reactions	1/66	232/18466	0.566531	0.631611	0.611279	ybx1	1
BP	GO:0000377	RNA splicing, via transesterification reactions with bulged adenosine as nucleophile	1/66	232/18466	0.566531	0.631611	0.611279	ybx1	1
BP	GO:0000398	mRNA splicing, via spliceosome	1/66	232/18466	0.566531	0.631611	0.611279	ybx1	1
BP	GO:0055065	metal ion homeostasis	1/66	234/18466	0.569663	0.633238	0.612853	trpc1	1
BP	GO:1904888	cranial skeletal system development	1/66	234/18466	0.569663	0.633238	0.612853	pthlha	1
BP	GO:0006869	lipid transport	1/66	236/18466	0.572773	0.63483	0.614395	cpt1b	1
BP	GO:0042327	positive regulation of phosphorylation	1/66	236/18466	0.572773	0.63483	0.614395	vegfab	1
BP	GO:0060485	mesenchyme development	1/66	238/18466	0.575861	0.63732	0.616804	olfm2a	1
BP	GO:0007018	microtubule-based movement	1/66	240/18466	0.578927	0.638845	0.61828	kifc1	1
BP	GO:0060537	muscle tissue development	1/66	240/18466	0.578927	0.638845	0.61828	chrna1	1
BP	GO:0046486	glycerolipid metabolic process	1/66	242/18466	0.581971	0.640142	0.619536	pigw	1
BP	GO:0055082	cellular chemical homeostasis	1/66	242/18466	0.581971	0.640142	0.619536	trpc1	1
BP	GO:0030334	regulation of cell migration	1/66	243/18466	0.583485	0.640142	0.619536	vegfab	1
BP	GO:0051240	positive regulation of multicellular organismal process	1/66	243/18466	0.583485	0.640142	0.619536	vegfab	1
BP	GO:0007265	Ras protein signal transduction	1/66	244/18466	0.584994	0.640869	0.620238	net1	1
BP	GO:0051338	regulation of transferase activity	1/66	246/18466	0.587995	0.643225	0.622519	cblc	1
BP	GO:0003007	heart morphogenesis	1/66	247/18466	0.589487	0.643927	0.623199	pkp2	1
BP	GO:0009101	glycoprotein biosynthetic process	1/66	248/18466	0.590974	0.644622	0.623871	st3gal8	1
BP	GO:1901701	cellular response to oxygen-containing compound	1/66	250/18466	0.593932	0.645732	0.624945	insig1	1
BP	GO:0010562	positive regulation of phosphorus metabolic process	1/66	251/18466	0.595404	0.645732	0.624945	vegfab	1
BP	GO:0045937	positive regulation of phosphate metabolic process	1/66	251/18466	0.595404	0.645732	0.624945	vegfab	1
BP	GO:1902533	positive regulation of intracellular signal transduction	1/66	251/18466	0.595404	0.645732	0.624945	net1	1
BP	GO:0010876	lipid localization	1/66	254/18466	0.599786	0.649554	0.628644	cpt1b	1
BP	GO:0046700	heterocycle catabolic process	1/66	255/18466	0.601236	0.650194	0.629264	ybx1	1
BP	GO:0044270	cellular nitrogen compound catabolic process	1/66	258/18466	0.605557	0.653932	0.632881	ybx1	1
BP	GO:2000145	regulation of cell motility	1/66	261/18466	0.609831	0.657609	0.63644	vegfab	1
BP	GO:0016311	dephosphorylation	1/66	264/18466	0.614059	0.661227	0.639942	ptpro	1
BP	GO:0006644	phospholipid metabolic process	1/66	267/18466	0.618242	0.663843	0.642473	pigw	1
BP	GO:0007346	regulation of mitotic cell cycle	1/66	267/18466	0.618242	0.663843	0.642473	btg2	1
BP	GO:0019439	aromatic compound catabolic process	1/66	272/18466	0.625115	0.669324	0.647778	ybx1	1
BP	GO:0080134	regulation of response to stress	1/66	272/18466	0.625115	0.669324	0.647778	insig1	1
BP	GO:0042692	muscle cell differentiation	1/66	273/18466	0.626475	0.669833	0.648271	chrna1	1
BP	GO:0040012	regulation of locomotion	1/66	274/18466	0.62783	0.670335	0.648756	vegfab	1
BP	GO:0030855	epithelial cell differentiation	1/66	275/18466	0.629181	0.67083	0.649236	krt5	1
BP	GO:0051640	organelle localization	1/66	280/18466	0.63586	0.676047	0.654285	pomca	1
BP	GO:0060041	retina development in camera-type eye	1/66	280/18466	0.63586	0.676047	0.654285	itga6b	1
BP	GO:0016055	Wnt signaling pathway	1/66	281/18466	0.637181	0.676447	0.654672	net1	1
BP	GO:0008015	blood circulation	1/66	283/18466	0.63981	0.676447	0.654672	tnni1d	1
BP	GO:0034330	cell junction organization	1/66	283/18466	0.63981	0.676447	0.654672	pkp2	1
BP	GO:0198738	cell-cell signaling by wnt	1/66	283/18466	0.63981	0.676447	0.654672	net1	1
BP	GO:1901361	organic cyclic compound catabolic process	1/66	286/18466	0.643718	0.67963	0.657752	ybx1	1
BP	GO:0003013	circulatory system process	1/66	289/18466	0.647585	0.68276	0.660781	tnni1d	1
BP	GO:0009100	glycoprotein metabolic process	1/66	292/18466	0.65141	0.685838	0.66376	st3gal8	1
BP	GO:1905114	cell surface receptor signaling pathway involved in cell-cell signaling	1/66	293/18466	0.652676	0.686216	0.664126	net1	1
BP	GO:0007368	determination of left/right symmetry	1/66	296/18466	0.656446	0.689223	0.667037	pkp2	1
BP	GO:0051301	cell division	1/66	299/18466	0.660177	0.69218	0.669898	klhl21	1
BP	GO:0019725	cellular homeostasis	1/66	300/18466	0.661411	0.692515	0.670222	trpc1	1
BP	GO:0044087	regulation of cellular component biogenesis	1/66	303/18466	0.665089	0.695403	0.673018	pfn1	1
BP	GO:0051493	regulation of cytoskeleton organization	1/66	308/18466	0.67113	0.700752	0.678195	pfn1	1
BP	GO:0090596	sensory organ morphogenesis	1/66	315/18466	0.679408	0.708419	0.685614	sparc	1
BP	GO:0044283	small molecule biosynthetic process	1/66	323/18466	0.688618	0.716243	0.693187	insig1	1
BP	GO:0009799	specification of symmetry	1/66	324/18466	0.689751	0.716243	0.693187	pkp2	1
BP	GO:0009855	determination of bilateral symmetry	1/66	324/18466	0.689751	0.716243	0.693187	pkp2	1
BP	GO:0022613	ribonucleoprotein complex biogenesis	1/66	326/18466	0.692004	0.717599	0.694499	rpsa	1
BP	GO:0022414	reproductive process	1/66	334/18466	0.700857	0.725785	0.702422	ybx1	1
BP	GO:0000003	reproduction	1/66	337/18466	0.704112	0.72816	0.70472	ybx1	1
BP	GO:0006397	mRNA processing	1/66	351/18466	0.718846	0.742383	0.718485	ybx1	1
BP	GO:0051247	positive regulation of protein metabolic process	1/66	353/18466	0.720891	0.743481	0.719547	vegfab	1
BP	GO:1901700	response to oxygen-containing compound	1/66	363/18466	0.730899	0.752776	0.728544	insig1	1
BP	GO:0098542	defense response to other organism	1/66	376/18466	0.743382	0.763481	0.738904	dram1	1
BP	GO:0007268	chemical synaptic transmission	1/66	377/18466	0.744318	0.763481	0.738904	chrna1	1
BP	GO:0098916	anterograde trans-synaptic signaling	1/66	377/18466	0.744318	0.763481	0.738904	chrna1	1
BP	GO:0099537	trans-synaptic signaling	1/66	379/18466	0.74618	0.764355	0.73975	chrna1	1
BP	GO:0090407	organophosphate biosynthetic process	1/66	382/18466	0.748949	0.766155	0.741492	pigw	1
BP	GO:0120031	plasma membrane bounded cell projection assembly	1/66	386/18466	0.752594	0.768845	0.744095	trpc1	1
BP	GO:0000226	microtubule cytoskeleton organization	1/66	388/18466	0.754397	0.769648	0.744872	kifc1	1
BP	GO:0099536	synaptic signaling	1/66	390/18466	0.756187	0.770436	0.745635	chrna1	1
BP	GO:0051253	negative regulation of RNA metabolic process	1/66	393/18466	0.758849	0.772108	0.747253	ybx1	1
BP	GO:0030031	cell projection assembly	1/66	406/18466	0.770053	0.782457	0.757269	trpc1	1
BP	GO:0051336	regulation of hydrolase activity	1/66	408/18466	0.771731	0.78311	0.757901	itih2	1
BP	GO:0045934	negative regulation of nucleobase-containing compound metabolic process	1/66	442/18466	0.798474	0.809163	0.783116	ybx1	1
BP	GO:0009967	positive regulation of signal transduction	1/66	455/18466	0.807862	0.817583	0.791264	net1	1
BP	GO:0010558	negative regulation of macromolecule biosynthetic process	1/66	471/18466	0.818828	0.826039	0.799449	ybx1	1
BP	GO:0016071	mRNA metabolic process	1/66	471/18466	0.818828	0.826039	0.799449	ybx1	1
BP	GO:0042981	regulation of apoptotic process	1/66	472/18466	0.819492	0.826039	0.799449	perp	1
BP	GO:0043010	camera-type eye development	1/66	474/18466	0.820814	0.826272	0.799673	itga6b	1
BP	GO:0043067	regulation of programmed cell death	1/66	479/18466	0.824077	0.827738	0.801093	perp	1
BP	GO:0006886	intracellular protein transport	1/66	482/18466	0.826006	0.827738	0.801093	trim23	1
BP	GO:0031327	negative regulation of cellular biosynthetic process	1/66	483/18466	0.826645	0.827738	0.801093	ybx1	1
BP	GO:0033043	regulation of organelle organization	1/66	483/18466	0.826645	0.827738	0.801093	pfn1	1
BP	GO:0009890	negative regulation of biosynthetic process	1/66	487/18466	0.829176	0.829176	0.802484	ybx1	1
CC	GO:0005882	intermediate filament	5/70	76/18765	9.3995e-06	0.000432499	0.000387816	pkp2/krt5/krt97/krt91/krt15	5
CC	GO:0045111	intermediate filament cytoskeleton	5/70	78/18765	1.0679e-05	0.000432499	0.000387816	pkp2/krt5/krt97/krt91/krt15	5
CC	GO:0099513	polymeric cytoskeletal fiber	9/70	400/18765	1.7125e-05	0.000462374	0.000414604	tpm2/kifc1/pkp2/actb2/krt5/krt97/krt91/krt15/klhl21	9
CC	GO:0030312	external encapsulating structure	8/70	358/18765	5.46746e-05	0.000885729	0.000794221	matn3b/col8a1a/thbs3b/matn1/postnb/col10a1a/col5a2a/col1a2	8
CC	GO:0031012	extracellular matrix	8/70	358/18765	5.46746e-05	0.000885729	0.000794221	matn3b/col8a1a/thbs3b/matn1/postnb/col10a1a/col5a2a/col1a2	8
CC	GO:0005581	collagen trimer	4/70	60/18765	7.39552e-05	0.000998396	0.000895247	col8a1a/col10a1a/col5a2a/col1a2	4
CC	GO:0062023	collagen-containing extracellular matrix	5/70	190/18765	0.000717251	0.00829962	0.00744215	matn3b/thbs3b/matn1/col5a2a/col1a2	5
CC	GO:0005865	striated muscle thin filament	2/70	34/18765	0.00712453	0.0641207	0.0574962	tpm2/tnni1d	2
CC	GO:0036379	myofilament	2/70	34/18765	0.00712453	0.0641207	0.0574962	tpm2/tnni1d	2
CC	GO:0005884	actin filament	2/70	70/18765	0.0281444	0.22797	0.204417	tpm2/actb2	2
CC	GO:0022626	cytosolic ribosome	2/70	81/18765	0.0367867	0.270884	0.242898	rplp2l/rpsa	2
CC	GO:0005892	acetylcholine-gated channel complex	1/70	12/18765	0.0438697	0.29504	0.264558	chrna1	1
CC	GO:0044291	cell-cell contact zone	1/70	14/18765	0.0509945	0.29504	0.264558	pkp2	1
CC	GO:0045095	keratin filament	1/70	14/18765	0.0509945	0.29504	0.264558	krt5	1
CC	GO:0098802	plasma membrane signaling receptor complex	2/70	114/18765	0.0676595	0.365361	0.327614	itga6b/chrna1	2
CC	GO:0030017	sarcomere	2/70	123/18765	0.0771713	0.375263	0.336493	tpm2/tnni1d	2
CC	GO:0030016	myofibril	2/70	133/18765	0.0882011	0.375263	0.336493	tpm2/tnni1d	2
CC	GO:0043292	contractile fiber	2/70	136/18765	0.0915976	0.375263	0.336493	tpm2/tnni1d	2
CC	GO:0005861	troponin complex	1/70	26/18765	0.0926575	0.375263	0.336493	tnni1d	1
CC	GO:0031463	Cul3-RING ubiquitin ligase complex	1/70	26/18765	0.0926575	0.375263	0.336493	klhl21	1
CC	GO:0044391	ribosomal subunit	2/70	145/18765	0.102011	0.383351	0.343746	rplp2l/rpsa	2
CC	GO:0005819	spindle	2/70	150/18765	0.107933	0.383351	0.343746	kifc1/klhl21	2
CC	GO:0005876	spindle microtubule	1/70	32/18765	0.112808	0.383351	0.343746	klhl21	1
CC	GO:0008305	integrin complex	1/70	34/18765	0.119426	0.383351	0.343746	itga6b	1
CC	GO:0015629	actin cytoskeleton	3/70	328/18765	0.123812	0.383351	0.343746	tpm2/actb2/tnni1d	3
CC	GO:0022627	cytosolic small ribosomal subunit	1/70	37/18765	0.129262	0.383351	0.343746	rpsa	1
CC	GO:0070161	anchoring junction	3/70	337/18765	0.131283	0.383351	0.343746	pkp2/actb2/perp	3
CC	GO:0098636	protein complex involved in cell adhesion	1/70	38/18765	0.132516	0.383351	0.343746	itga6b	1
CC	GO:0005840	ribosome	2/70	185/18765	0.151631	0.409843	0.3675	rplp2l/rpsa	2
CC	GO:0022625	cytosolic large ribosomal subunit	1/70	44/18765	0.151794	0.409843	0.3675	rplp2l	1
CC	GO:0072686	mitotic spindle	1/70	49/18765	0.167535	0.430187	0.385743	kifc1	1
CC	GO:0000932	P-body	1/70	53/18765	0.17992	0.430187	0.385743	ybx1	1
CC	GO:0005871	kinesin complex	1/70	53/18765	0.17992	0.430187	0.385743	kifc1	1
CC	GO:0000922	spindle pole	1/70	55/18765	0.186045	0.430187	0.385743	klhl21	1
CC	GO:0005764	lysosome	2/70	215/18765	0.191378	0.430187	0.385743	trim23/dram1	2
CC	GO:0000323	lytic vacuole	2/70	216/18765	0.192728	0.430187	0.385743	trim23/dram1	2
CC	GO:0034702	ion channel complex	2/70	224/18765	0.203573	0.430187	0.385743	trpc1/chrna1	2
CC	GO:0031966	mitochondrial membrane	3/70	419/18765	0.205624	0.430187	0.385743	fech/slc25a43/cpt1b	3
CC	GO:0015935	small ribosomal subunit	1/70	62/18765	0.207127	0.430187	0.385743	rpsa	1
CC	GO:0005925	focal adhesion	1/70	67/18765	0.221855	0.437321	0.392139	actb2	1
CC	GO:0005740	mitochondrial envelope	3/70	448/18765	0.233954	0.437321	0.392139	fech/slc25a43/cpt1b	3
CC	GO:0030055	cell-substrate junction	1/70	72/18765	0.236314	0.437321	0.392139	actb2	1
CC	GO:0005874	microtubule	2/70	257/18765	0.248902	0.437321	0.392139	kifc1/klhl21	2
CC	GO:0045121	membrane raft	1/70	77/18765	0.250508	0.437321	0.392139	cblc	1
CC	GO:0098857	membrane microdomain	1/70	77/18765	0.250508	0.437321	0.392139	cblc	1
CC	GO:0140534	endoplasmic reticulum protein-containing complex	1/70	79/18765	0.256112	0.437321	0.392139	insig1	1
CC	GO:0005911	cell-cell junction	2/70	270/18765	0.266895	0.437321	0.392139	pkp2/perp	2
CC	GO:0015934	large ribosomal subunit	1/70	83/18765	0.267197	0.437321	0.392139	rplp2l	1
CC	GO:0005773	vacuole	2/70	278/18765	0.277974	0.437321	0.392139	trim23/dram1	2
CC	GO:1902495	transmembrane transporter complex	2/70	280/18765	0.280742	0.437321	0.392139	trpc1/chrna1	2
CC	GO:0043235	receptor complex	2/70	282/18765	0.283511	0.437321	0.392139	itga6b/chrna1	2
CC	GO:1990351	transporter complex	2/70	286/18765	0.289045	0.437321	0.392139	trpc1/chrna1	2
CC	GO:0005743	mitochondrial inner membrane	2/70	287/18765	0.290428	0.437321	0.392139	fech/slc25a43	2
CC	GO:0005912	adherens junction	1/70	92/18765	0.291547	0.437321	0.392139	pkp2	1
CC	GO:0005741	mitochondrial outer membrane	1/70	98/18765	0.307335	0.445347	0.399337	cpt1b	1
CC	GO:0005765	lysosomal membrane	1/70	103/18765	0.320227	0.445347	0.399337	trim23	1
CC	GO:0098852	lytic vacuole membrane	1/70	103/18765	0.320227	0.445347	0.399337	trim23	1
CC	GO:0019867	outer membrane	1/70	106/18765	0.327848	0.445347	0.399337	cpt1b	1
CC	GO:0031968	organelle outer membrane	1/70	106/18765	0.327848	0.445347	0.399337	cpt1b	1
CC	GO:0019866	organelle inner membrane	2/70	317/18765	0.331718	0.445347	0.399337	fech/slc25a43	2
CC	GO:0030176	integral component of endoplasmic reticulum membrane	1/70	109/18765	0.335385	0.445347	0.399337	insig1	1
CC	GO:0036464	cytoplasmic ribonucleoprotein granule	1/70	112/18765	0.342839	0.447902	0.401628	ybx1	1
CC	GO:0031227	intrinsic component of endoplasmic reticulum membrane	1/70	116/18765	0.352649	0.453405	0.406562	insig1	1
CC	GO:0035770	ribonucleoprotein granule	1/70	119/18765	0.359911	0.455513	0.408452	ybx1	1
CC	GO:0005875	microtubule associated complex	1/70	128/18765	0.381221	0.47506	0.425979	kifc1	1
CC	GO:0009986	cell surface	2/70	366/18765	0.397611	0.487977	0.437562	itga6b/tyrobp	2
CC	GO:0031461	cullin-RING ubiquitin ligase complex	1/70	140/18765	0.408549	0.493918	0.442889	klhl21	1
CC	GO:0005774	vacuolar membrane	1/70	150/18765	0.430411	0.510285	0.457565	trim23	1
CC	GO:0005759	mitochondrial matrix	1/70	152/18765	0.434687	0.510285	0.457565	glrx5	1
CC	GO:0034703	cation channel complex	1/70	169/18765	0.469777	0.535943	0.480572	trpc1	1
CC	GO:0045211	postsynaptic membrane	1/70	169/18765	0.469777	0.535943	0.480572	chrna1	1
CC	GO:0098797	plasma membrane protein complex	2/70	430/18765	0.478989	0.538863	0.483191	itga6b/chrna1	2
CC	GO:0097060	synaptic membrane	1/70	211/18765	0.547528	0.607531	0.544765	chrna1	1
CC	GO:0009897	external side of plasma membrane	1/70	230/18765	0.578899	0.63366	0.568194	itga6b	1
CC	GO:0000151	ubiquitin ligase complex	1/70	235/18765	0.586792	0.633735	0.568262	klhl21	1
CC	GO:0031301	integral component of organelle membrane	1/70	252/18765	0.612552	0.652851	0.585403	insig1	1
CC	GO:0031300	intrinsic component of organelle membrane	1/70	266/18765	0.632572	0.665433	0.596685	insig1	1
CC	GO:0098794	postsynapse	1/70	281/18765	0.652891	0.678002	0.607955	chrna1	1
CC	GO:0000785	chromatin	1/70	302/18765	0.679489	0.692877	0.621293	hmga1a	1
CC	GO:0005815	microtubule organizing center	1/70	306/18765	0.684323	0.692877	0.621293	kifc1	1
CC	GO:0098552	side of membrane	1/70	353/18765	0.736006	0.736006	0.659967	itga6b	1
MF	GO:0005201	extracellular matrix structural constituent	5/65	101/17954	3.22292e-05	0.00560788	0.00529237	col8a1a/matn1/col10a1a/col5a2a/col1a2	5
MF	GO:0050839	cell adhesion molecule binding	4/65	178/17954	0.00395028	0.228764	0.215894	itga6b/pkp2/postnb/rpsa	4
MF	GO:0050840	extracellular matrix binding	2/65	26/17954	0.00396584	0.228764	0.215894	sparc/rpsa	2
MF	GO:0003746	translation elongation factor activity	2/65	30/17954	0.00525895	0.228764	0.215894	eef1a1l1/eef2b	2
MF	GO:0008374	O-acyltransferase activity	2/65	42/17954	0.010123	0.338444	0.319403	pigw/cpt1b	2
MF	GO:0043178	alcohol binding	2/65	60/17954	0.0199617	0.338444	0.319403	trpc1/cyp27c1	2
MF	GO:0005496	steroid binding	2/65	66/17954	0.0238585	0.338444	0.319403	paqr8/insig1	2
MF	GO:0008201	heparin binding	2/65	74/17954	0.0294947	0.338444	0.319403	thbs3b/vegfab	2
MF	GO:0008519	ammonium transmembrane transporter activity	1/65	10/17954	0.0356283	0.338444	0.319403	rhag	1
MF	GO:0015165	pyrimidine nucleotide-sugar transmembrane transporter activity	1/65	12/17954	0.0426024	0.338444	0.319403	slc35d1b	1
MF	GO:0043236	laminin binding	1/65	12/17954	0.0426024	0.338444	0.319403	rpsa	1
MF	GO:0015279	store-operated calcium channel activity	1/65	13/17954	0.0460709	0.338444	0.319403	trpc1	1
MF	GO:0035198	miRNA binding	1/65	13/17954	0.0460709	0.338444	0.319403	ybx1	1
MF	GO:0042056	chemoattractant activity	1/65	13/17954	0.0460709	0.338444	0.319403	vegfab	1
MF	GO:0051428	peptide hormone receptor binding	1/65	13/17954	0.0460709	0.338444	0.319403	pthlha	1
MF	GO:0098918	structural constituent of synapse	1/65	13/17954	0.0460709	0.338444	0.319403	actb2	1
MF	GO:0005338	nucleotide-sugar transmembrane transporter activity	1/65	14/17954	0.049527	0.338444	0.319403	slc35d1b	1
MF	GO:0008320	protein transmembrane transporter activity	1/65	14/17954	0.049527	0.338444	0.319403	abcb4	1
MF	GO:0008135	translation factor activity, RNA binding	2/65	102/17954	0.0527546	0.338444	0.319403	eef1a1l1/eef2b	2
MF	GO:0015929	hexosaminidase activity	1/65	15/17954	0.0529707	0.338444	0.319403	hyal6	1
MF	GO:0022884	macromolecule transmembrane transporter activity	1/65	15/17954	0.0529707	0.338444	0.319403	abcb4	1
MF	GO:0031369	translation initiation factor binding	1/65	15/17954	0.0529707	0.338444	0.319403	ybx1	1
MF	GO:0070679	inositol 1,4,5 trisphosphate binding	1/65	15/17954	0.0529707	0.338444	0.319403	trpc1	1
MF	GO:0140318	protein transporter activity	1/65	15/17954	0.0529707	0.338444	0.319403	abcb4	1
MF	GO:0005080	protein kinase C binding	1/65	16/17954	0.0564022	0.338444	0.319403	pkp2	1
MF	GO:0031386	protein tag	1/65	16/17954	0.0564022	0.338444	0.319403	sumo2b	1
MF	GO:0005539	glycosaminoglycan binding	2/65	108/17954	0.0583722	0.338444	0.319403	thbs3b/vegfab	2
MF	GO:0005501	retinoid binding	1/65	17/17954	0.0598214	0.338444	0.319403	cyp27c1	1
MF	GO:0019840	isoprenoid binding	1/65	17/17954	0.0598214	0.338444	0.319403	cyp27c1	1
MF	GO:0016746	acyltransferase activity	3/65	251/17954	0.0626839	0.338444	0.319403	pigw/cblc/cpt1b	3
MF	GO:0001784	phosphotyrosine residue binding	1/65	18/17954	0.0632284	0.338444	0.319403	cblc	1
MF	GO:0140359	ABC-type transporter activity	1/65	18/17954	0.0632284	0.338444	0.319403	abcb4	1
MF	GO:0090079	translation regulator activity, nucleic acid binding	2/65	114/17954	0.0641877	0.338444	0.319403	eef1a1l1/eef2b	2
MF	GO:0061980	regulatory RNA binding	1/65	19/17954	0.0666232	0.338898	0.319831	ybx1	1
MF	GO:1901681	sulfur compound binding	2/65	118/17954	0.0681692	0.338898	0.319831	thbs3b/vegfab	2
MF	GO:0005179	hormone activity	2/65	128/17954	0.0784664	0.354012	0.334095	pthlha/pomca	2
MF	GO:0022848	acetylcholine-gated cation-selective channel activity	1/65	23/17954	0.080082	0.354012	0.334095	chrna1	1
MF	GO:0045182	translation regulator activity	2/65	132/17954	0.0827148	0.354012	0.334095	eef1a1l1/eef2b	2
MF	GO:0015464	acetylcholine receptor activity	1/65	24/17954	0.0834167	0.354012	0.334095	chrna1	1
MF	GO:0045309	protein phosphorylated amino acid binding	1/65	24/17954	0.0834167	0.354012	0.334095	cblc	1
MF	GO:0051219	phosphoprotein binding	1/65	24/17954	0.0834167	0.354012	0.334095	cblc	1
MF	GO:0003707	nuclear steroid receptor activity	1/65	26/17954	0.0900504	0.356108	0.336073	paqr8	1
MF	GO:0005518	collagen binding	1/65	26/17954	0.0900504	0.356108	0.336073	sparc	1
MF	GO:0051537	2 iron, 2 sulfur cluster binding	1/65	26/17954	0.0900504	0.356108	0.336073	glrx5	1
MF	GO:0016755	aminoacyltransferase activity	1/65	27/17954	0.0933495	0.360952	0.340644	cblc	1
MF	GO:0051427	hormone receptor binding	1/65	28/17954	0.0966369	0.36554	0.344974	pthlha	1
MF	GO:0008373	sialyltransferase activity	1/65	30/17954	0.103176	0.370372	0.349534	st3gal8	1
MF	GO:0019899	enzyme binding	4/65	497/17954	0.105512	0.370372	0.349534	pkp2/sumo2b/cblc/dock4b	4
MF	GO:0005184	neuropeptide hormone activity	1/65	31/17954	0.106429	0.370372	0.349534	pomca	1
MF	GO:0030971	receptor tyrosine kinase binding	1/65	31/17954	0.106429	0.370372	0.349534	cblc	1
MF	GO:0003735	structural constituent of ribosome	2/65	159/17954	0.113075	0.383491	0.361915	rplp2l/rpsa	2
MF	GO:0015035	protein-disulfide reductase activity	1/65	35/17954	0.119322	0.383491	0.361915	glrx5	1
MF	GO:0043022	ribosome binding	1/65	35/17954	0.119322	0.383491	0.361915	eef2b	1
MF	GO:0017124	SH3 domain binding	1/65	36/17954	0.122517	0.383491	0.361915	cblc	1
MF	GO:0098631	cell adhesion mediator activity	1/65	37/17954	0.1257	0.383491	0.361915	rpsa	1
MF	GO:0019901	protein kinase binding	2/65	173/17954	0.129798	0.383491	0.361915	pkp2/cblc	2
MF	GO:0033293	monocarboxylic acid binding	1/65	39/17954	0.132032	0.383491	0.361915	cyp27c1	1
MF	GO:1990782	protein tyrosine kinase binding	1/65	39/17954	0.132032	0.383491	0.361915	cblc	1
MF	GO:0045296	cadherin binding	1/65	40/17954	0.135181	0.383491	0.361915	pkp2	1
MF	GO:0015036	disulfide oxidoreductase activity	1/65	41/17954	0.138319	0.383491	0.361915	glrx5	1
MF	GO:0005261	cation channel activity	3/65	357/17954	0.139206	0.383491	0.361915	trpc1/chrna1/rhag	3
MF	GO:0031267	small GTPase binding	1/65	42/17954	0.141446	0.383491	0.361915	dock4b	1
MF	GO:1901505	carbohydrate derivative transmembrane transporter activity	1/65	42/17954	0.141446	0.383491	0.361915	slc35d1b	1
MF	GO:0019900	kinase binding	2/65	183/17954	0.142076	0.383491	0.361915	pkp2/cblc	2
MF	GO:0015932	nucleobase-containing compound transmembrane transporter activity	1/65	43/17954	0.144562	0.383491	0.361915	slc35d1b	1
MF	GO:0005085	guanyl-nucleotide exchange factor activity	2/65	186/17954	0.145808	0.383491	0.361915	net1/dock4b	2
MF	GO:0032934	sterol binding	1/65	44/17954	0.147666	0.383491	0.361915	insig1	1
MF	GO:0004715	non-membrane spanning protein tyrosine kinase activity	1/65	45/17954	0.150759	0.385767	0.364063	pkdcca	1
MF	GO:0016409	palmitoyltransferase activity	1/65	46/17954	0.153842	0.387948	0.366122	cpt1b	1
MF	GO:0051020	GTPase binding	1/65	47/17954	0.156913	0.389668	0.367745	dock4b	1
MF	GO:0019209	kinase activator activity	1/65	49/17954	0.163023	0.389668	0.367745	net1	1
MF	GO:0030295	protein kinase activator activity	1/65	49/17954	0.163023	0.389668	0.367745	net1	1
MF	GO:0016705	oxidoreductase activity, acting on paired donors, with incorporation or reduction of molecular oxygen	2/65	200/17954	0.163481	0.389668	0.367745	cyp1b1/cyp27c1	2
MF	GO:0051287	NAD binding	1/65	50/17954	0.166061	0.390468	0.368499	me1	1
MF	GO:0016712	oxidoreductase activity, acting on paired donors, with incorporation or reduction of molecular oxygen, reduced flavin or flavoprotein as one donor, and incorporation of one atom of oxygen	1/65	51/17954	0.169089	0.391895	0.369846	cyp1b1	1
MF	GO:0016747	acyltransferase activity, transferring groups other than amino-acyl groups	2/65	206/17954	0.171172	0.391895	0.369846	pigw/cpt1b	2
MF	GO:0016667	oxidoreductase activity, acting on a sulfur group of donors	1/65	55/17954	0.181091	0.399978	0.377474	glrx5	1
MF	GO:0048018	receptor ligand activity	3/65	409/17954	0.184569	0.399978	0.377474	vegfab/pthlha/pomca	3
MF	GO:0030546	signaling receptor activator activity	3/65	411/17954	0.18639	0.399978	0.377474	vegfab/pthlha/pomca	3
MF	GO:0099529	neurotransmitter receptor activity involved in regulation of postsynaptic membrane potential	1/65	59/17954	0.192923	0.399978	0.377474	chrna1	1
MF	GO:1904315	transmitter-gated ion channel activity involved in regulation of postsynaptic membrane potential	1/65	59/17954	0.192923	0.399978	0.377474	chrna1	1
MF	GO:0003724	RNA helicase activity	1/65	60/17954	0.195854	0.399978	0.377474	ddx59	1
MF	GO:0008186	ATP-dependent activity, acting on RNA	1/65	60/17954	0.195854	0.399978	0.377474	ddx59	1
MF	GO:0005200	structural constituent of cytoskeleton	1/65	61/17954	0.198775	0.399978	0.377474	actb2	1
MF	GO:0043021	ribonucleoprotein complex binding	1/65	61/17954	0.198775	0.399978	0.377474	eef2b	1
MF	GO:0030545	signaling receptor regulator activity	3/65	426/17954	0.200191	0.399978	0.377474	vegfab/pthlha/pomca	3
MF	GO:0005231	excitatory extracellular ligand-gated ion channel activity	1/65	62/17954	0.201686	0.399978	0.377474	chrna1	1
MF	GO:0017111	ribonucleoside triphosphate phosphatase activity	3/65	430/17954	0.203914	0.399978	0.377474	kifc1/eef1a1l1/eef2b	3
MF	GO:0003777	microtubule motor activity	1/65	63/17954	0.204586	0.399978	0.377474	kifc1	1
MF	GO:0005216	ion channel activity	3/65	447/17954	0.219915	0.412194	0.389004	trpc1/chrna1/rhag	3
MF	GO:0044389	ubiquitin-like protein ligase binding	1/65	69/17954	0.221771	0.412194	0.389004	sumo2b	1
MF	GO:0070851	growth factor receptor binding	1/65	69/17954	0.221771	0.412194	0.389004	vegfab	1
MF	GO:0051536	iron-sulfur cluster binding	1/65	70/17954	0.224599	0.412194	0.389004	glrx5	1
MF	GO:0051540	metal cluster binding	1/65	70/17954	0.224599	0.412194	0.389004	glrx5	1
MF	GO:0140657	ATP-dependent activity	3/65	453/17954	0.225626	0.412194	0.389004	kifc1/abcb4/ddx59	3
MF	GO:0005178	integrin binding	1/65	71/17954	0.227417	0.412194	0.389004	itga6b	1
MF	GO:0015297	antiporter activity	1/65	72/17954	0.230226	0.412982	0.389747	slc35d1b	1
MF	GO:0043177	organic acid binding	1/65	74/17954	0.235812	0.418686	0.39513	cyp27c1	1
MF	GO:0003730	mRNA 3'-UTR binding	1/65	76/17954	0.241358	0.424205	0.400339	serbp1a	1
MF	GO:0022824	transmitter-gated ion channel activity	1/65	81/17954	0.255051	0.425965	0.402	chrna1	1
MF	GO:0022835	transmitter-gated channel activity	1/65	81/17954	0.255051	0.425965	0.402	chrna1	1
MF	GO:0008289	lipid binding	3/65	486/17954	0.257523	0.425965	0.402	paqr8/cyp27c1/insig1	3
MF	GO:0098960	postsynaptic neurotransmitter receptor activity	1/65	82/17954	0.25776	0.425965	0.402	chrna1	1
MF	GO:0016462	pyrophosphatase activity	3/65	489/17954	0.260458	0.425965	0.402	kifc1/eef1a1l1/eef2b	3
MF	GO:0005525	GTP binding	3/65	497/17954	0.268305	0.425965	0.402	trim23/eef1a1l1/eef2b	3
MF	GO:0016818	hydrolase activity, acting on acid anhydrides, in phosphorus-containing anhydrides	3/65	497/17954	0.268305	0.425965	0.402	kifc1/eef1a1l1/eef2b	3
MF	GO:0004867	serine-type endopeptidase inhibitor activity	1/65	86/17954	0.2685	0.425965	0.402	itih2	1
MF	GO:0016887	ATP hydrolysis activity	1/65	86/17954	0.2685	0.425965	0.402	kifc1	1
MF	GO:0031406	carboxylic acid binding	1/65	86/17954	0.2685	0.425965	0.402	cyp27c1	1
MF	GO:0016817	hydrolase activity, acting on acid anhydrides	3/65	498/17954	0.269288	0.425965	0.402	kifc1/eef1a1l1/eef2b	3
MF	GO:0005230	extracellular ligand-gated ion channel activity	1/65	91/17954	0.28171	0.4416	0.416755	chrna1	1
MF	GO:0042626	ATPase-coupled transmembrane transporter activity	1/65	94/17954	0.289523	0.449795	0.424489	abcb4	1
MF	GO:0003712	transcription coregulator activity	2/65	310/17954	0.309584	0.476705	0.449885	net1/hmga1a	2
MF	GO:0005262	calcium channel activity	1/65	106/17954	0.319948	0.484095	0.456859	trpc1	1
MF	GO:0019904	protein domain specific binding	1/65	106/17954	0.319948	0.484095	0.456859	cblc	1
MF	GO:0019842	vitamin binding	1/65	111/17954	0.332242	0.498364	0.470325	cyp27c1	1
MF	GO:0003713	transcription coactivator activity	1/65	114/17954	0.339514	0.501995	0.473752	net1	1
MF	GO:0008047	enzyme activator activity	2/65	336/17954	0.344169	0.501995	0.473752	net1/dock4b	2
MF	GO:0099094	ligand-gated cation channel activity	1/65	116/17954	0.344318	0.501995	0.473752	chrna1	1
MF	GO:0004553	hydrolase activity, hydrolyzing O-glycosyl compounds	1/65	117/17954	0.346708	0.501995	0.473752	hyal6	1
MF	GO:0019887	protein kinase regulator activity	1/65	118/17954	0.349088	0.501995	0.473752	net1	1
MF	GO:0003924	GTPase activity	2/65	343/17954	0.353397	0.504025	0.475668	eef1a1l1/eef2b	2
MF	GO:0004725	protein tyrosine phosphatase activity	1/65	123/17954	0.360864	0.504181	0.475815	ptpro	1
MF	GO:0016616	oxidoreductase activity, acting on the CH-OH group of donors, NAD or NADP as acceptor	1/65	123/17954	0.360864	0.504181	0.475815	me1	1
MF	GO:0005126	cytokine receptor binding	1/65	127/17954	0.370133	0.504181	0.475815	vegfab	1
MF	GO:0016614	oxidoreductase activity, acting on CH-OH group of donors	1/65	128/17954	0.37243	0.504181	0.475815	me1	1
MF	GO:0004866	endopeptidase inhibitor activity	1/65	130/17954	0.376999	0.504181	0.475815	itih2	1
MF	GO:0016757	glycosyltransferase activity	2/65	362/17954	0.378219	0.504181	0.475815	st3gal8/has3	2
MF	GO:0004713	protein tyrosine kinase activity	1/65	131/17954	0.37927	0.504181	0.475815	pkdcca	1
MF	GO:0015085	calcium ion transmembrane transporter activity	1/65	132/17954	0.381534	0.504181	0.475815	trpc1	1
MF	GO:0004386	helicase activity	1/65	134/17954	0.386037	0.504181	0.475815	ddx59	1
MF	GO:0061135	endopeptidase regulator activity	1/65	134/17954	0.386037	0.504181	0.475815	itih2	1
MF	GO:0003774	cytoskeletal motor activity	1/65	135/17954	0.388277	0.504181	0.475815	kifc1	1
MF	GO:0008083	growth factor activity	1/65	135/17954	0.388277	0.504181	0.475815	vegfab	1
MF	GO:0030414	peptidase inhibitor activity	1/65	139/17954	0.397155	0.508112	0.479525	itih2	1
MF	GO:0016798	hydrolase activity, acting on glycosyl bonds	1/65	141/17954	0.401546	0.508112	0.479525	hyal6	1
MF	GO:0019207	kinase regulator activity	1/65	142/17954	0.40373	0.508112	0.479525	net1	1
MF	GO:0022804	active transmembrane transporter activity	2/65	383/17954	0.405205	0.508112	0.479525	abcb4/slc35d1b	2
MF	GO:0004497	monooxygenase activity	1/65	143/17954	0.405906	0.508112	0.479525	cyp1b1	1
MF	GO:0015399	primary active transmembrane transporter activity	1/65	145/17954	0.410234	0.509862	0.481177	abcb4	1
MF	GO:0030594	neurotransmitter receptor activity	1/65	150/17954	0.42092	0.512515	0.48368	chrna1	1
MF	GO:0061134	peptidase regulator activity	1/65	150/17954	0.42092	0.512515	0.48368	itih2	1
MF	GO:0030695	GTPase regulator activity	2/65	398/17954	0.42415	0.512515	0.48368	net1/dock4b	2
MF	GO:0060589	nucleoside-triphosphatase regulator activity	2/65	398/17954	0.42415	0.512515	0.48368	net1/dock4b	2
MF	GO:0008514	organic anion transmembrane transporter activity	1/65	155/17954	0.431415	0.513112	0.484244	slc35d1b	1
MF	GO:0015276	ligand-gated ion channel activity	1/65	156/17954	0.433491	0.513112	0.484244	chrna1	1
MF	GO:0022834	ligand-gated channel activity	1/65	156/17954	0.433491	0.513112	0.484244	chrna1	1
MF	GO:0003779	actin binding	2/65	408/17954	0.436612	0.513315	0.484435	tpm2/pfn1	2
MF	GO:0020037	heme binding	1/65	159/17954	0.439676	0.513447	0.48456	cyp1b1	1
MF	GO:0004842	ubiquitin-protein transferase activity	2/65	417/17954	0.447708	0.519341	0.490122	cblc/klhl21	2
MF	GO:0046906	tetrapyrrole binding	1/65	167/17954	0.455845	0.525278	0.495725	cyp1b1	1
MF	GO:0008194	UDP-glycosyltransferase activity	1/65	172/17954	0.465716	0.533122	0.503128	has3	1
MF	GO:0019787	ubiquitin-like protein transferase activity	2/65	438/17954	0.473127	0.538066	0.507794	cblc/klhl21	2
MF	GO:0005506	iron ion binding	1/65	184/17954	0.488694	0.55216	0.521095	cyp1b1	1
MF	GO:0004721	phosphoprotein phosphatase activity	1/65	189/17954	0.497978	0.55902	0.527569	ptpro	1
MF	GO:0016829	lyase activity	1/65	194/17954	0.507096	0.565607	0.533785	fech	1
MF	GO:0008017	microtubule binding	1/65	218/17954	0.548643	0.607839	0.573641	kifc1	1
MF	GO:0060090	molecular adaptor activity	1/65	220/17954	0.551946	0.607839	0.573641	pkp2	1
MF	GO:0051015	actin filament binding	1/65	224/17954	0.558479	0.61086	0.576492	tpm2	1
MF	GO:0005096	GTPase activator activity	1/65	226/17954	0.561711	0.61086	0.576492	dock4b	1
MF	GO:0004857	enzyme inhibitor activity	1/65	233/17954	0.572838	0.619092	0.584261	itih2	1
MF	GO:0015291	secondary active transmembrane transporter activity	1/65	236/17954	0.577522	0.619799	0.584928	slc35d1b	1
MF	GO:0016758	hexosyltransferase activity	1/65	238/17954	0.580616	0.619799	0.584928	has3	1
MF	GO:0003729	mRNA binding	1/65	255/17954	0.606032	0.642985	0.60681	serbp1a	1
MF	GO:0015631	tubulin binding	1/65	265/17954	0.620267	0.653079	0.616336	kifc1	1
MF	GO:0008509	anion transmembrane transporter activity	1/65	267/17954	0.623053	0.653079	0.616336	slc35d1b	1
MF	GO:0061630	ubiquitin protein ligase activity	1/65	296/17954	0.661255	0.686162	0.647558	cblc	1
MF	GO:0016791	phosphatase activity	1/65	297/17954	0.662501	0.686162	0.647558	ptpro	1
MF	GO:0061659	ubiquitin-like protein ligase activity	1/65	307/17954	0.674725	0.694687	0.655603	cblc	1
MF	GO:0140098	catalytic activity, acting on RNA	1/65	320/17954	0.689966	0.7062	0.666468	ddx59	1
MF	GO:0022836	gated channel activity	1/65	366/17954	0.738458	0.751414	0.709138	chrna1	1
MF	GO:0042578	phosphoric ester hydrolase activity	1/65	392/17954	0.762478	0.766886	0.72374	ptpro	1
MF	GO:0046983	protein dimerization activity	1/65	392/17954	0.762478	0.766886	0.72374	sim1a	1
MF	GO:0046873	metal ion transmembrane transporter activity	1/65	423/17954	0.788291	0.788291	0.743941	trpc1	1

## Sheet: S6_KEGG
ID	Description	GeneRatio	BgRatio	pvalue	p.adjust	qvalue	geneID	Count
dre04820	Cytoskeleton in muscle cells	8/33	331/21745	2.6404e-08	1.21458e-06	9.17192e-07	tpm2/itga6b/thbs3b/pkp2/actb2/col5a2a/col1a2/tnni1d	8
dre04382	Cornified envelope formation	6/33	184/21745	3.09876e-07	7.12716e-06	5.38206e-06	itga6b/pkp2/krt5/krt97/krt91/krt15	6
dre04510	Focal adhesion	5/33	279/21745	5.93218e-05	0.0009096	0.000686883	itga6b/thbs3b/vegfab/actb2/col1a2	5
dre04512	ECM-receptor interaction	3/33	104/21745	0.000522379	0.00556	0.00419863	itga6b/thbs3b/col1a2	3
dre04814	Motor proteins	4/33	258/21745	0.000604348	0.00556	0.00419863	tpm2/kifc1/actb2/tnni1d	4
dre03320	PPAR signaling pathway	2/33	95/21745	0.00913124	0.0624542	0.0471622	me1/cpt1b	2
dre04920	Adipocytokine signaling pathway	2/33	97/21745	0.0095039	0.0624542	0.0471622	cpt1b/pomca	2
dre03013	Nucleocytoplasmic transport	2/33	112/21745	0.0125101	0.0662255	0.0500101	sumo2b/eef1a1l1	2
dre04810	Regulation of actin cytoskeleton	3/33	325/21745	0.0129572	0.0662255	0.0500101	itga6b/actb2/pfn1	3
dre03265	Virion - Ebolavirus, Lyssavirus and Morbillivirus	1/33	11/21745	0.0165712	0.0762274	0.057563	chrna1	1
dre04145	Phagosome	2/33	170/21745	0.0273773	0.114487	0.0864546	thbs3b/actb2	2
dre00531	Glycosaminoglycan degradation	1/33	24/21745	0.0358121	0.13728	0.103667	hyal6	1
dre00563	Glycosylphosphatidylinositol (GPI)-anchor biosynthesis	1/33	27/21745	0.0402003	0.142247	0.107418	pigw	1
dre00380	Tryptophan metabolism	1/33	52/21745	0.0760224	0.224333	0.169405	cyp1b1	1
dre00620	Pyruvate metabolism	1/33	53/21745	0.077428	0.224333	0.169405	me1	1
dre00071	Fatty acid degradation	1/33	54/21745	0.0788315	0.224333	0.169405	cpt1b	1
dre05132	Salmonella infection	2/33	325/21745	0.0868706	0.224333	0.169405	actb2/pfn1	2
dre04081	Hormone signaling	2/33	327/21745	0.0877825	0.224333	0.169405	pthlha/pomca	2
dre00980	Metabolism of xenobiotics by cytochrome P450	1/33	74/21745	0.106471	0.229975	0.173666	cyp1b1	1
dre00860	Porphyrin metabolism	1/33	75/21745	0.107831	0.229975	0.173666	fech	1
dre01212	Fatty acid metabolism	1/33	76/21745	0.10919	0.229975	0.173666	cpt1b	1
dre00140	Steroid hormone biosynthesis	1/33	81/21745	0.115953	0.229975	0.173666	cyp1b1	1
dre03018	RNA degradation	1/33	84/21745	0.119987	0.229975	0.173666	btg2	1
dre04370	VEGF signaling pathway	1/33	84/21745	0.119987	0.229975	0.173666	vegfab	1
dre00830	Retinol metabolism	1/33	92/21745	0.130657	0.231163	0.174562	cyp27c1	1
dre04115	p53 signaling pathway	1/33	92/21745	0.130657	0.231163	0.174562	perp	1
dre05100	Bacterial invasion of epithelial cells	1/33	105/21745	0.147729	0.251687	0.190061	actb2	1
dre01200	Carbon metabolism	1/33	132/21745	0.182154	0.292892	0.221177	me1	1
dre03082	ATP-dependent chromatin remodeling	1/33	134/21745	0.184649	0.292892	0.221177	actb2	1
dre04260	Cardiac muscle contraction	1/33	147/21745	0.200692	0.293753	0.221828	tpm2	1
dre04916	Melanogenesis	1/33	147/21745	0.200692	0.293753	0.221828	pomca	1
dre04520	Adherens junction	1/33	150/21745	0.20435	0.293753	0.221828	actb2	1
dre04120	Ubiquitin mediated proteolysis	1/33	159/21745	0.215228	0.300015	0.226556	cblc	1
dre04142	Lysosome	1/33	180/21745	0.240053	0.317026	0.239402	hyal6	1
dre04514	Cell adhesion molecule (CAM) interaction	1/33	181/21745	0.241215	0.317026	0.239402	itga6b	1
dre01240	Biosynthesis of cofactors	1/33	198/21745	0.260723	0.319718	0.241434	fech	1
dre04218	Cellular senescence	1/33	199/21745	0.261855	0.319718	0.241434	foxm1	1
dre04210	Apoptosis	1/33	201/21745	0.264115	0.319718	0.241434	actb2	1
dre04148	Efferocytosis	1/33	223/21745	0.28853	0.340317	0.25699	cpt1b	1
dre04530	Tight junction	1/33	248/21745	0.315321	0.354954	0.268043	actb2	1
dre04261	Adrenergic signaling in cardiomyocytes	1/33	249/21745	0.316372	0.354954	0.268043	tpm2	1
dre04082	Neuroactive ligand signaling	1/33	331/21745	0.397435	0.433069	0.327031	pomca	1
dre04144	Endocytosis	1/33	339/21745	0.404825	0.433069	0.327031	cblc	1
dre04020	Calcium signaling pathway	1/33	386/21745	0.446498	0.466794	0.352499	vegfab	1
dre04010	MAPK signaling pathway	1/33	414/21745	0.469965	0.472421	0.356748	vegfab	1
dre04517	IgSF CAM signaling	1/33	417/21745	0.472421	0.472421	0.356748	actb2	1

## Sheet: S7_ML
Gene	ML Algorithm		ML Algorithm	AUC	95% confidence intervals
me1	lasso		adaboost	1	1	1
hist2h3c	lasso		xgboost	1	1	1
trpc1	lasso, xgboost		lasso	0.916667	0.753336	1
matn3b	lasso, ridge		nnet	0.916667	0.753336	1
col8a1a	lasso		pls	0.916667	0.753336	1
cyp1b1	lasso, adaboost		ridge	0.916667	0.753336	1
st3gal8	lasso		superpc	0.875	0.630005	1
paqr8	lasso		catboost	0.857143	0.857143	0.857143
dhrs12	lasso		elastic_net	0.857143	0.857143	0.857143
tpm2	lasso		random_forest	0.857143	0.857143	0.857143
fech	adaboost		decision_tree	0.733333	0.352385	1
kifc1	adaboost, xgboost		glm	0.733333	0.352385	1
slc25a43	adaboost, xgboost		svm_rfe	0.714286	0.714286	0.714286
sim1a	adaboost, xgboost
olfm2a	adaboost
sst1.1	adaboost, xgboost
net1	adaboost
itga6b	adaboost, pls
thbs3b	adaboost
cyp27c1	adaboost
abcb4	adaboost, ridge
vegfab	adaboost
rplp2l	adaboost
pkp2	adaboost
has3	adaboost, ridge
ptpro	adaboost
gpr19	adaboost
sumo2b	nnet
pigw	nnet
insig1	nnet
hmga1a	nnet
ved	nnet
slc35d1b	nnet
mettl9	nnet
ddx59	nnet
nol4lb	nnet
trim23	nnet
pkdcca	nnet
glrx5	nnet
cblc	nnet
adck5	nnet
cpt1b	ridge
matn1	ridge
and1	pls
foxm1	xgboost
actb2	pls
postnb	pls
sparc	pls
col10a1a	pls
krt5	pls
pfn1	pls
btg2	pls
rpsa	pls
col5a2a	pls
serbp1a	pls
ybx1	pls
perp	pls
eef1a1l1	pls
krt97	pls
eef2b	pls
krt91	pls
col1a2	pls
krt15	pls
dock4b	xgboost
pthlha	xgboost
tnni1d	xgboost
zgc:194312	xgboost
klhl21	xgboost
dram1	xgboost
lrrc9	ridge
dclk1b	ridge
iqch	ridge
chrna1	ridge
itih2	ridge
pomca	ridge
tyrobp	ridge
mir133b	ridge
hyal6	ridge
rhag	ridge
zgc:173587	ridge
ankrd29	ridge
zgc:153345	ridge

## Sheet: S8_quantiseq
	B cell	Macrophage M1	Macrophage M2	T cell CD8+
itga6b	0.103034	0.0207317	-0.126918	0.312812
gata3	-0.403993	-0.317958	0.0426245	0.483689
ybx1	-0.229179	-0.0897213	0.00590809	0.33973
matn3b	0.139221	0.172575	0.0549735	-0.103392
dmrt1	-0.247324	-0.119365	-0.105392	0.271704
nfe2	-0.290564	-0.16159	0.201675	0.305902
slc25a43	-0.181508	-0.0526155	0.11421	0.314809
foxg1c	-0.218333	0.0886081	0.221127	0.0388266
has3	-0.191828	-0.0590253	0.439806	0.0121066
zgc:173517	-0.0567755	0.0893013	0.257469	-0.283252
kifc1	0.0243165	0.249264	0.237556	-0.412554
mxd3	-0.621714	-0.0801429	0.592417	0.217901
abcb4	-0.174189	0.114525	0.191172	-0.0521649
